# Supplementary material for: A human glomerular SAGE transcriptome database
Source: BMC Nephrol. 2009 Jun 5;10:13. doi: 10.1186/1471-2369-10-13 (PMC2709617; doi:10.1186/1471-2369-10-13)
Supplement: Additional file 1 — Annotated NlaIII-anchored human glomerular long SAGE library. Additional file 1 contains all (18,152) NlaIII-anchored long SAGE tags observed in the current glomerular library and at least twice in this + currently reported long SAGE libraries. The SAGE tags are sorted by frequency (a measure of expression of the corresponding transcript). Genes matched to each tag, chromosomal localization, absolute SAGE tag count in the glomerular library, frequency (TPM) in the glomerular and the pooled libraries and the ratio of glomerular: pooled frequencies are shown. Absolute counts and TPM for the corresponding short NlaIII-based SAGE tag in whole kidney and the ratio of SAGE tag TPM in glomeruli: kidney are shown. The dataset can be downloaded without restriction. [file 1471-2369-10-13-S1.xls]

## Sheet: Sheet1
			Additional file 1: Annotated NlaIII-anchored human glomerular long SAGE library
LongTag	Short Tag	Symbol	Gene Name	Location	Glom Count	Glom TPM	Pool TPM	Ratio GlomPool	Kidney Count	Kidn TPM	RatioGlomKidn
GTTGTGGTTAATCTGGT	GTTGTGGTTA	B2M	Beta-2-microglobulin	15q21-q22.2	501	10228.2	7864.29	1.30059	36	860.071	11.8923
TTCATACACCTATCCCC	TTCATACACC		Genomic Match: Chromosome 5		288	5879.71	22074	0.266363	308	7358.39	0.799049
GTGACCACGGGTGACGG	GTGACCACGG		Transcribed locus, strongly similar to NP_001095673.1 netrin 4 [Bos taurus]		266	5430.57	2272.72	2.38946	103	2460.76	2.20687
TGATTTCACTTCCACTC	TGATTTCACT		Transcribed locus, weakly similar to NP_536849.1 cytochrome c oxidase subunit III [Homo sapiens]		234	4777.27	9333.59	0.511836	587	14023.9	0.340651
CTAAGACTTCACCAGTC	CTAAGACTTC		Transcribed locus, moderately similar to XP_001479471.1 PREDICTED: hypothetical protein [Mus musculus]		217	4430.2	7659.03	0.578428	784	18730.4	0.236524
AATCTGAACCAATTACC	AATCTGAACC	CLIC5	Chloride intracellular channel 5	6p21.1-p12.1	176	3593.16	4.99644	719.143	1	23.8909	150.399
GAGGACACAGATGACTC	GAGGACACAG	PODXL	Podocalyxin-like	7q32-q33	165	3368.58	141.29	23.8417	2	47.7817	70.4994
TCACCTTAGGTAGTAGG	TCACCTTAGG	ITM2B	Integral membrane protein 2B	13q14.3	163	3327.75	508.176	6.54843	4	95.5635	34.8224
GGAGTGTGCTCAGGAGT	GGAGTGTGCT	MYL9	Myosin, light chain 9, regulatory	20q11.23	161	3286.92	454.178	7.23708	6	143.345	22.9301
CCCGCCCCCGCCTTCCC	CCCGCCCCCG	BCAM	Basal cell adhesion molecule (Lutheran blood group)	19q13.2	157	3205.26	55.2572	58.0062	33	788.399	4.06553
CATATCATTAAACAAAT	CATATCATTA	IGFBP7	Insulin-like growth factor binding protein 7	4q12	139	2837.78	1303.29	2.17739	27	645.053	4.39929
TAAGTAGCAAACAGGGC	TAAGTAGCAA	ITM2B	Integral membrane protein 2B	13q14.3	138	2817.36	1209.38	2.32958	6	143.345	19.6544
ACTTATTATGCATAAAG	ACTTATTATG	DCN	Decorin	12q21.33	137	2796.95	426.382	6.55971			?
TTTGCACCTTTCTAGTT	TTTGCACCTT	CTGF	Connective tissue growth factor	6q23.1	137	2796.95	609.952	4.58552	7	167.236	16.7245
CCCATCGTCCTAGAATT	CCCATCGTCC		Transcribed locus, moderately similar to NP_536846.1 cytochrome c oxidase subunit II [Homo sapiens]		131	2674.45	6222.69	0.42979	1369	32706.6	0.081771
TTGGTGAAGGAAGAAGT	TTGGTGAAGG	TMSB4X	Thymosin beta 4, X-linked	Xq21.3-q22	128	2613.2	2650.08	0.986085	46	1098.98	2.37785
ACGGAACAATAGGACTC	ACGGAACAAT	PTGDS	Prostaglandin D2 synthase 21kDa (brain)	9q34.2-q34.3	116	2368.22	87.8838	26.9471	1	23.8909	99.1265
TTTCCGTGACTCATCTA	TTTCCGTGAC	NPHS2	Nephrosis 2, idiopathic, steroid-resistant (podocin)	1q25.2	112	2286.55	0	0	2	47.7817	47.8542
CTTCCAGCTAACAGGTC	CTTCCAGCTA	ANXA2	Annexin A2	15q21-q22	111	2266.14	1335.04	1.69744	2	47.7817	47.4269
CTAGCCTCACGAAACTG	CTAGCCTCAC	ACTG1	Actin, gamma 1	17q25	106	2164.06	3061.8	0.706794	20	477.817	4.52905
TGCTGACTCCCCCCATC	TGCTGACTCC	NES	Nestin	1q23.1	98	2000.73	138.413	14.4548	3	71.6726	27.9149
ATGTGAAGAGTTTCACA	ATGTGAAGAG	SPARC	Secreted protein, acidic, cysteine-rich (osteonectin)	5q31.3-q32	93	1898.66	1688.88	1.12421	11	262.8	7.22473
TGCCTCTGCGGGGCAGG	TGCCTCTGCG	CD151	CD151 molecule (Raph blood group)	11p15.5	93	1898.66	522.152	3.63621	15	358.363	5.29814
GAAATACAGTTGTTGGC	GAAATACAGT	CTSD	Similar to RIKEN cDNA 6330512M04 gene (mouse)	11p15.5	92	1878.24	3820.8	0.491583	88	2102.4	0.893381
CACTACTCACCAGACGC	CACTACTCAC		Transcribed locus, strongly similar to NP_536855.1 cytochrome b [Homo sapiens]		90	1837.41	2111.4	0.870231	177	4228.68	0.434511
GCCTGTACAACCTCAAA	GCCTGTACAA	IGFBP2	Insulin-like growth factor binding protein 2, 36kDa	2q33-q34	88	1796.58	161.362	11.1338	4	95.5635	18.7998
CACCTAATTGGAAACGC	CACCTAATTG		Mitochondrial		85	1735.33	10.1677	170.671	516	12327.7	0.140767
TGTGTTGAGAGCTTCTC	TGTGTTGAGA	EEF1A1	Eukaryotic translation elongation factor 1 alpha 1	6q14.1	85	1735.33	6464.97	0.268421	92	2197.96	0.789519
CAAGCATCCCCGTTCCA	CAAGCATCCC		Transcribed locus		81	1653.67	2126.24	0.777743	177	4228.68	0.39106
GGAGTGTGCGTGGACTG	GGAGTGTGCG	C9orf58	Chromosome 9 open reading frame 58	9q34.13-q34.3	77	1572.01	101.85	15.4345	14	334.472	4.69996
CGAGGGGCCAGCAGAGG	CGAGGGGCCA	ACTN4	Actinin, alpha 4	19q13	77	1572.01	266.68	5.89473	19	453.926	3.46313
AGGGCTTCCAATGTGCT	AGGGCTTCCA	RPL10	Ribosomal protein L10	Xq28	75	1531.17	5021.56	0.30492	50	1194.54	1.28181
GTGCACTGAGCTGTAAC	GTGCACTGAG	HLA-A	Major histocompatibility complex, class I, A	6p21.3	73	1490.34	1136.55	1.31129	7	167.236	8.91161
TTTCCAATCTCTCTCTC	TTTCCAATCT	VEGFA	Vascular endothelial growth factor A	6p12	71	1449.51	108.951	13.3043	1	23.8909	60.6722
ACTACAGGGTTGCCTGC	ACTACAGGGT	PODXL	*Podocalyxin-like (PODXL), transcript variant 2	7q32-q33	70	1429.1	24.5388	58.2382			?
CTGACCTGTGTTTCCTC	CTGACCTGTG	FAM20B	Major histocompatibility complex, class I, B	6p21.3	69	1408.68	1196.78	1.17706	8	191.127	7.37039
TTTCCCTCAAAGACTCT	TTTCCCTCAA	HTRA1	HtrA serine peptidase 1	10q26.3	69	1408.68	73.9634	19.0457	1	23.8909	58.9631
AGGGAGGGGCCCAAAGC	AGGGAGGGGC	GPX3	Glutathione peroxidase 3 (plasma)	5q23	68	1388.27	106.88	12.9891	171	4085.34	0.339816
CCTAGCTGGATTGCAGA	CCTAGCTGGA	PPIA	Peptidylprolyl isomerase A (cyclophilin A)	7p13	66	1347.43	2802.08	0.48087	20	477.817	2.81998
AGAATTGCTTGAACCCA	AGAATTGCTT	DOPEY2	Dopey family member 2	21q22.2	66	1347.43	79.0921	17.0363	11	262.8	5.12723
GTGCTGAATGGCTGAGG	GTGCTGAATG	MYL6	Myosin, light chain 6, alkali, smooth muscle and non-muscle	12q13.2	65	1327.02	1466.65	0.904798	53	1266.22	1.04802
GAAGCAGGACCAGTAAG	GAAGCAGGAC	CFL1	Cofilin 1 (non-muscle)	11q13	64	1306.6	2648.33	0.493368	11	262.8	4.97186
GTTCACATTAGAATAAA	GTTCACATTA	CD74	CD74 molecule, major histocompatibility complex, class II invariant chain	5q32	64	1306.6	1899.97	0.687697	46	1098.98	1.18892
TAATATTTTTAAGAAGG	TAATATTTTT	ACTN4	Actinin, alpha 4	19q13	64	1306.6	556.623	2.34737	3	71.6726	18.2302
CAGAGACGTGGCTGGCC	CAGAGACGTG	DAG1	Dystroglycan 1 (dystrophin-associated glycoprotein 1)	3p21	63	1286.19	103.727	12.3998	2	47.7817	26.918
TTGGTCCTCTGCCCTGG	TTGGTCCTCT	RPL41L	Ribosomal protein L41	12q13	62	1265.77	5725.94	0.221059	52	1242.33	1.01887
CCCATCTAGCTTGCAGT	CCCATCTAGC		Genomic Match, Chromosome 11		61	1245.36	28.9893	42.9592			?
TCCAAATCGATGTGGAT	TCCAAATCGA	VIM	Vimentin	10p13	61	1245.36	1405.03	0.886356	5	119.454	10.4254
CCCTACCCTGTTACCTT	CCCTACCCTG	APOD	Apolipoprotein D	3q26.2-qter	60	1224.94	538.289	2.27562			?
TACCATCAATAAAGTAC	TACCATCAAT	GAPDH	Glyceraldehyde-3-phosphate dehydrogenase	12p13	60	1224.94	6201.55	0.197522	19	453.926	2.69854
GGCTGTACCCAAGCTGA	GGCTGTACCC	CSRP1	Cysteine and glycine-rich protein 1	1q32	58	1184.11	409.232	2.89349	7	167.236	7.08046
GGATTTGGCCTTTTTGA	GGATTTGGCC	RPLP2	Ribosomal protein, large, P2	11p15.5-p15.4	58	1184.11	7019.66	0.168684	37	883.962	1.33955
AAGTTGCTATTAAATGG	AAGTTGCTAT	PSAP	Prosaposin (variant Gaucher disease and variant metachromatic leukodystrophy)	10q21-q22	57	1163.69	1548.57	0.751462	8	191.127	6.08859
GGGCGGGTCCTAGCTGT	GGGCGGGTCC	TYRO3	TYRO3 protein tyrosine kinase	15q15.1-q21.1	56	1143.28	37.2056	30.7286	3	71.6726	15.9514
ATTAAGAGGGACGGCCG	ATTAAGAGGG		18S ribosomal RNA		56	1143.28	432.484	2.64351	8	191.127	5.98177
TGACCAGGCGCTGGGGG	TGACCAGGCG	PTHR1	Parathyroid hormone receptor 1	3p22-p21.1	56	1143.28	8.11647	140.859	4	95.5635	11.9635
CATAAAGGAAATCAAAT	CATAAAGGAA	SPOCK2	Sparc/osteonectin, cwcv and kazal-like domains proteoglycan (testican) 2	10pter-q25.3	55	1122.86	18.439	60.8961			?
GGGACGAGTGACGGCAG	GGGACGAGTG	TM4SF1	Transmembrane 4 L six family member 1	3q21-q25	53	1082.03	907.571	1.19223	2	47.7817	22.6453
ACCCGCCGGGCAGCTTC	ACCCGCCGGG		*18S ribosomal RNA		53	1082.03	654.337	1.65363	7	167.236	6.47008
ATAATAAAGCTGCTCTC	ATAATAAAGC	RARRES2	Retinoic acid receptor responder (tazarotene induced) 2	7q36.1	52	1061.61	269.453	3.93989	4	95.5635	11.109
GCTAACCCCTGACTGCT	GCTAACCCCT	TPPP3	Tubulin polymerization-promoting protein family member 3	16q22.1	51	1041.2	59.3952	17.53			?
AGGAAAGCTGCTGCCAA	AGGAAAGCTG	RPL36	Ribosomal protein L36	19p13.3	51	1041.2	2711.38	0.384011	41	979.526	1.06296
TAAACATAAGTATGCTC	TAAACATAAG	NPHS1	Nephrosis 1, congenital, Finnish type (nephrin)	19q13.1	51	1041.2	1.89488	549.48			?
GTATGGGCCCTGGACCT	GTATGGGCCC	CHI3L1	Chitinase 3-like 1 (cartilage glycoprotein-39)	1q32.1	50	1020.78	47.785	21.362			?
AATAGGTCCAACCAGCT	AATAGGTCCA	RPS25	Ribosomal protein S25	11q23.3	50	1020.78	1476.1	0.691541	15	358.363	2.84846
AAAACATTCTCCTCCGC	AAAACATTCT		Genomic Match: Chromosome 11 & 3		50	1020.78	3385.98	0.301474	167	3989.77	0.25585
AGCCACTGCACCCAGCC	AGCCACTGCA	TINAGL1	Tubulointerstitial nephritis antigen-like 1	1p35.2	50	1020.78	245.344	4.16062	7	167.236	6.10385
GGTGGCACTCAGTCTCT	GGTGGCACTC	RHOA	Ras homolog gene family, member A	3p21.3	50	1020.78	731.328	1.39579	7	167.236	6.10385
AGGCTACGGAAACAGGC	AGGCTACGGA	RPL13A	Ribosomal protein L13a	19q13.3	50	1020.78	6435.93	0.158607	40	955.635	1.06817
TAGCAGCAACCGGCGGC	TAGCAGCAAC	CDKN1C	Cyclin-dependent kinase inhibitor 1C (p57, Kip2)	11p15.5	50	1020.78	46.4862	21.9589	5	119.454	8.54538
AGCTTGTGGCCTCTATC	AGCTTGTGGC	RAMP3	Receptor (G protein-coupled) activity modifying protein 3	7p13-p12	49	1000.37	29.2988	34.1436			?
GGCAAGCCCCAGCGCCT	GGCAAGCCCC	RPL10A	Ribosomal protein L10a	6p21.3-p21.2	49	1000.37	2590.86	0.386114	34	812.289	1.23154
CCACTGCACTCCAGCCT	CCACTGCACT	CCNB1IP1	Cyclin B1 interacting protein 1	14q11.2	49	1000.37	1970.08	0.507779	103	2460.76	0.406528
GCACAGGCCAGGCAGCC	GCACAGGCCA	EGFL7	EGF-like-domain, multiple 7	9q34.3	48	979.952	142.67	6.86867	2	47.7817	20.5089
GAGAACCGTAGAGCGCA	GAGAACCGTA	NPDC1	Neural proliferation, differentiation and control, 1	9q34.3	48	979.952	216.171	4.53323			?
GTGCACTGAGCTGCAAC	GTGCACTGAG	HLA-C	Major histocompatibility complex, class I, C	6p21.3	47	959.536	512.734	1.87141	7	167.236	5.73761
TGCTGCCTGTTGTTATG	TGCTGCCTGT	BST2	Bone marrow stromal cell antigen 2	19p13.2	47	959.536	230.803	4.15738	4	95.5635	10.0408
AGAGGTGTAGAATAAGT	AGAGGTGTAG		Transcribed locus, strongly similar to NP_035761.1 tumor rejection antigen gp96 [Mus musculus]		45	918.705	770.11	1.19295	1	23.8909	38.4542
TTGGGGTTTCCTTTACC	TTGGGGTTTC	FTH1	Ferritin, heavy polypeptide 1	11q13	45	918.705	5522.32	0.166362	197	4706.5	0.195199
ACTAACACCCTTAATTC	ACTAACACCC		Genomic Match: Chromosome 1		44	898.289	4029.13	0.222949	57	1361.78	0.659644
GCCCCCAATAAAGGCAG	GCCCCCAATA	LGALS1	Lectin, galactoside-binding, soluble, 1 (galectin 1)	22q13.1	43	877.874	2060.62	0.426023	2	47.7817	18.3726
TTTTATTATCCTGTCCC	TTTTATTATC	CAPN12	Calpain 12	19q13.2	43	877.874	377.531	2.3253			?
TGCATCTGGTGTAGGAA	TGCATCTGGT	HSPA5	Heat shock 70kDa protein 5 (glucose-regulated protein, 78kDa)	9q33-q34.1	43	877.874	997.869	0.879748	3	71.6726	12.2484
CGAGTGCTGAGCAAGGC	CGAGTGCTGA	FLJ35700	Transcription factor 21	6pter-qter	40	816.627	1.58889	513.96			?
GTACTGTAGCAGGGGAA	GTACTGTAGC	ITGA3	Integrin, alpha 3 (antigen CD49C, alpha 3 subunit of VLA-3 receptor)	17q21.33	40	816.627	72.1445	11.3193	1	23.8909	34.1815
CGATGCTGACGGGACCC	CGATGCTGAC	ALS2CL	ALS2 C-terminal like	3p21.31	39	796.211	16.855	47.2388			?
GGACCACTGAAGAAAGA	GGACCACTGA	RPL3	Ribosomal protein L3	22q13	39	796.211	4646.24	0.171367	31	740.617	1.07506
GTGCGCTGAGCTGCAAC	GTGCGCTGAG	HLA-C	Major histocompatibility complex, class I, C	6p21.3	39	796.211	311.151	2.55892			?
TGGTGTTGAGGAAAGCA	TGGTGTTGAG	RPS18	Ribosomal protein S18	6p21.3	39	796.211	3237.22	0.245955	20	477.817	1.66635
CCCCCTGGATCAGGCCA	CCCCCTGGAT	S100A6	S100 calcium binding protein A6	1q21	38	775.795	701.869	1.10533	13	310.581	2.49788
GCCTGTCCCTCCAAGAC	GCCTGTCCCT	BGN	Biglycan	Xq28	38	775.795	47.5131	16.328	3	71.6726	10.8242
ATTAAGAAAATTTCCAG	ATTAAGAAAA	AHNAK	AHNAK nucleoprotein	11q12.2	38	775.795	389.735	1.99057			?
CAGATGGAGGCCTCTGG	CAGATGGAGG	LIMS2	LIM and senescent cell antigen-like domains 2	2q14.3	38	775.795	25.0562	30.9622	1	23.8909	32.4725
CACAAACGGTAGTTTTG	CACAAACGGT	RPS27	Ribosomal protein S27 (metallopanstimulin 1)	1q21	38	775.795	4896.49	0.158439	28	668.944	1.15973
GTGACCTCCTTGGGGGT	GTGACCTCCT	COX8A	Cytochrome c oxidase subunit 8A (ubiquitous)	11q12-q13	38	775.795	1120.57	0.692323	17	406.145	1.91014
TAACTTGTGACTGTACA	TAACTTGTGA	ITGAV	Integrin, alpha V (vitronectin receptor, alpha polypeptide, antigen CD51)	2q31-q32	38	775.795	257.651	3.01103	13	310.581	2.49788
CTGGGCCTGGCCCCCTG	CTGGGCCTGG	PLD3	Phospholipase D family, member 3	19q13.2	37	755.38	321.16	2.35204	1	23.8909	31.6179
GGTTCCTGGTGCCCCTT	GGTTCCTGGT	FAM65A	Family with sequence similarity 65, member A	16q22.1	37	755.38	43.2599	17.4614	4	95.5635	7.90448
CGCTGGTTCCAGCAGAA	CGCTGGTTCC	RPL11	Ribosomal protein L11	1p36.1-p35	37	755.38	2197.48	0.343747	30	716.726	1.05393
CCAGGAGGAATGCCTGG	CCAGGAGGAA	HSPA8	Heat shock 70kDa protein 8	11q24.1	37	755.38	1189.65	0.634962	12	286.69	2.63483
CCGGCCCTACCCGCCCT	CCGGCCCTAC	PDZK1IP1	PDZK1 interacting protein 1	1p33	37	755.38	97.3827	7.75682	70	1672.36	0.451685
GATATACAACAGAAAAC	GATATACAAC	PTPRO	Protein tyrosine phosphatase, receptor type, O	12p13.3-p13.2|12p13-p12	37	755.38	3.5196	214.621			?
TTAACCTACCCTGCACT	TTAACCTACC	PODXL	Podocalyxin-like	7q32-q33	37	755.38	7.4918	100.828			?
CAATAAATGTTCTGGTT	CAATAAATGT	RPL37	Ribosomal protein L37	5p13	36	734.964	6091.3	0.120658	19	453.926	1.61913
GACCAGGCCCTCAAGTC	GACCAGGCCC	TPM2	Tropomyosin 2 (beta)	9p13.2-p13.1	36	734.964	111.537	6.5894	6	143.345	5.12723
CCGACGGGCGCTGACCC	CCGACGGGCG		Transcribed locus, strongly similar to NP_001095673.1 netrin 4 [Bos taurus]		35	714.548	372.844	1.91648	46	1098.98	0.650192
GACACCGAGGGGGGCGG	GACACCGAGG	FCN3	Ficolin (collagen/fibrinogen domain containing) 3 (Hakata antigen)	1p36.11	35	714.548	36.331	19.6677	2	47.7817	14.9544
GACCGCGGCTTCCGCCG	GACCGCGGCT	CLDN5	Claudin 5 (transmembrane protein deleted in velocardiofacial syndrome)	22q11.21	35	714.548	37.6303	18.9886			?
GGAGCGTGGGGACGGGG	GGAGCGTGGG	MYO1C	**Myosin IC Good Match Jul4.08		35	714.548	130.867	5.46013	5	119.454	5.98177
AAGACAGTGGCTGGCGG	AAGACAGTGG	RPL37A	Ribosomal protein L37a	2q35	35	714.548	2810.23	0.254267	21	501.708	1.42423
ATTATTTTTCTAAGCTG	ATTATTTTTC	RPL7	Ribosomal protein L7	8q21.11	35	714.548	2598.86	0.274947	13	310.581	2.30068
GAAAAATGGTTGATGGA	GAAAAATGGT	RPSA	Ribosomal protein SA	3p22.2	34	694.133	9155.81	0.0758133	27	645.053	1.07609
TTAACCCCTCCACTCTT	TTAACCCCTC	RNASE1	Ribonuclease, RNase A family, 1 (pancreatic)	14q11.2	34	694.133	535.039	1.29735	6	143.345	4.84238
GCCGTTCTTAGTTGGTG	GCCGTTCTTA		Transcribed locus, strongly similar to NP_536855.1 cytochrome b [Homo sapiens]		33	673.717	294.181	2.29014	5	119.454	5.63995
ACTGCCCCTGAGCTCTG	ACTGCCCCTG	SEMA3G	Sema domain, immunoglobulin domain (Ig), short basic domain, secreted, (semaphorin) 3G	3p21.1	33	673.717	7.14264	94.3232	1	23.8909	28.1998
TAATAAAGGTGTTTATT	TAATAAAGGT	RPS8	Ribosomal protein S8	1p34.1-p32	33	673.717	5384.78	0.125115	16	382.254	1.76249
CAGGGTCCCCACTCCCT	CAGGGTCCCC	C1orf78	Chromosome 1 open reading frame 78	1p34.3	32	653.301	91.566	7.13475	2	47.7817	13.6726
CCCTGGGTTCTGCCCGC	CCCTGGGTTC	FTL	Ferritin, light polypeptide	19q13.3-q13.4	32	653.301	2446.97	0.266984	148	3535.85	0.184765
GAGGGAGTTTCATTAAA	GAGGGAGTTT	SNORA45	Ribosomal protein L27a	11p15	32	653.301	4469.75	0.146161	44	1051.2	0.621482
CGCCGACGATGCCCAGA	CGCCGACGAT	IFI6	Interferon, alpha-inducible protein 6	1p35	32	653.301	526.168	1.24162	3	71.6726	9.11508
GTGAAGGCAGTAGTTCT	GTGAAGGCAG	RPS3A	Ribosomal protein S3A	4q31.2-q31.3	32	653.301	2756.43	0.23701	17	406.145	1.60854
CTGGGCCAGCCCCACCT	CTGGGCCAGC	VAMP8	Vesicle-associated membrane protein 5 (myobrevin)	2p11.2	31	632.886	69.1824	9.14807	2	47.7817	13.2453
GGAGGAATTCATCTTCA	GGAGGAATTC	CTSLL3	Cathepsin L-like 3	9q21-q22	31	632.886	455.341	1.38991	11	262.8	2.40824
AACGCGGCCAATGTGGG	AACGCGGCCA	MIF	Macrophage migration inhibitory factor (glycosylation-inhibiting factor)	22q11.23	31	632.886	991.889	0.638061	47	1122.87	0.563632
TCTGTACACCTGTCCCC	TCTGTACACC	RPS11	Ribosomal protein S11	19q13.3	31	632.886	2666.01	0.237391			?
TCGAAGCCCCCATCGCT	TCGAAGCCCC		Transcribed locus, moderately similar to NP_536852.1 NADH dehydrogenase subunit 4 [Homo sapiens]		31	632.886	989.817	0.639396	225	5375.44	0.117736
TCTTGTATCAATGGCAG	TCTTGTATCA	ITGB8	Integrin, beta 8	7p15.3	31	632.886	12.1642	52.0283			?
TACCCTAAAACTTAAAG	TACCCTAAAA	ATRN	Attractin	20p13	31	632.886	1314.81	0.481351	14	334.472	1.89219
CTGGGTTAATAAATTGC	CTGGGTTAAT	RPS19	Ribosomal protein S19	19q13.2	30	612.47	4664.05	0.131317	13	310.581	1.97201
AGCCCTACAAACAACTA	AGCCCTACAA		Genomic Match Chromosome 5		30	612.47	3123.21	0.196103	366	8744.06	0.0700441
CAATAAACTGAAAAGAG	CAATAAACTG	EIF1	Eukaryotic translation initiation factor 1	17q21.2	30	612.47	1735.23	0.352962	12	286.69	2.13635
TGCCGCCCGCAGCCTGC	TGCCGCCCGC	SEMA3B	Sema domain, immunoglobulin domain (Ig), short basic domain, secreted, (semaphorin) 3B	3p21.3	30	612.47	50.3652	12.1606	3	71.6726	8.54538
GGTCAGTCGGTCCTGAG	GGTCAGTCGG		Transcribed locus, strongly similar to NP_001041438.1 hypothetical protein LOC503325 [Rattus norvegicus]		29	592.054	715.369	0.827621	4	95.5635	6.1954
CGCGCTCTCAGAATAAA	CGCGCTCTCA		Genomic Match Chromosome 16		29	592.054	8.57403	69.0521	2	47.7817	12.3908
GCAGCCATCCGCAGGGC	GCAGCCATCC	RPL28	Ribosomal protein L28	19q13.4	29	592.054	3349.46	0.176761	29	692.835	0.854538
GGCTGGTCTCCAAAGCT	GGCTGGTCTC	VKORC1	Vitamin K epoxide reductase complex, subunit 1	16p11.2	29	592.054	229.356	2.58138	6	143.345	4.13027
CTCAACATCTCCCCCTT	CTCAACATCT	RPLP0	Ribosomal protein, large, P0	12q24.2	29	592.054	2430.66	0.243578	14	334.472	1.77012
AGCACCTCCAGCTGTAC	AGCACCTCCA	EEF2	Eukaryotic translation elongation factor 2	19pter-q12	29	592.054	2369.03	0.249915	34	812.289	0.728871
ATATTAGGAAGTCGGGG	ATATTAGGAA	SYNPO	Synaptopodin	5q33.1	29	592.054	15.8483	37.3575			?
AGCCACCACGGCCAGCC	AGCCACCACG	KLK7	Kallikrein-related peptidase 7	19q13.33	29	592.054	18.8702	31.375	4	95.5635	6.1954
ACCCTTTAACAGCATCT	ACCCTTTAAC	HLA-E	Major histocompatibility complex, class I, E	6p21.3	29	592.054	473.783	1.24963	2	47.7817	12.3908
TGGTACTTCTCTTTTCC	TGGTACTTCT	ZDHHC6	Zinc finger, DHHC-type containing 6	10q25.2	29	592.054	51.3353	11.5331			?
TTCAATAAAAAGCTGAA	TTCAATAAAA	RPLP1	Ribosomal protein, large, P1	15q22	29	592.054	6008.47	0.0985366	28	668.944	0.885058
TCTAAGTACGCACGGCC	TCTAAGTACG		Transcribed locus, strongly similar to NP_001095673.1 netrin 4 [Bos taurus]		29	592.054	244.99	2.41665			?
TAGCTCTATGGGGGGAG	TAGCTCTATG	ATP1A1	ATPase, Na+/K+ transporting, alpha 1 polypeptide	1p21	29	592.054	510.835	1.15899	20	477.817	1.23908
CGTTCCTGCGGACGATC	CGTTCCTGCG	ID1	Inhibitor of DNA binding 1, dominant negative helix-loop-helix protein	20q11	28	571.639	161.703	3.53512	5	119.454	4.78542
GCTTTATTTGTTTTTTT	GCTTTATTTG	ACTB	Actin, beta	7p15-p12	28	571.639	2816.69	0.202947	69	1648.47	0.346769
CCAGAACAGACTGGTGA	CCAGAACAGA	RPL30	Ribosomal protein L30	8q22	28	571.639	3679.97	0.155338	18	430.036	1.32928
AGGTGGCAAGAAATGGG	AGGTGGCAAG		Genomic Match Chromosome 9, in Janus Kinase 2 region		28	571.639	1388.79	0.411609	104	2484.65	0.230068
GGAACTTTTAGGGGAAC	GGAACTTTTA	SULF2	Sulfatase 2	20q12-q13.2	28	571.639	160.651	3.55826	2	47.7817	11.9635
TAAGGAGCTGAGTTCTT	TAAGGAGCTG	RPS26	Ribosomal protein S26	12q13	28	571.639	1788.01	0.319707	8	191.127	2.99088
GCATAATAGGTGTTAAA	GCATAATAGG	LOC387753	Ribosomal protein L21	13q12.2	27	551.223	3705.74	0.148748	19	453.926	1.21434
CTGAGAGCTGGGCTTTC	CTGAGAGCTG	GAS6	Growth arrest-specific 6	13q34	27	551.223	90.0708	6.11988	1	23.8909	23.0725
ATCGCTTTCTACACTGT	ATCGCTTTCT	APP	Amyloid beta (A4) precursor protein (peptidase nexin-II, Alzheimer disease)	21q21.2|21q21.3	27	551.223	401.156	1.37409	29	692.835	0.795605
CACGCAATGCTAGCTGC	CACGCAATGC	AES	Amino-terminal enhancer of split	19p13.3	27	551.223	454.81	1.21199	2	47.7817	11.5363
CCCTTAGCTTTACAGCT	CCCTTAGCTT	MRCL3	Myosin regulatory light chain MRCL3	18p11.31	27	551.223	373.073	1.47752	2	47.7817	11.5363
GGGGTAAGAAAAGCTGG	GGGGTAAGAA	PEBP1	Phosphatidylethanolamine binding protein 1	12q24.23	27	551.223	788.333	0.699226	24	573.381	0.961356
TATGTAATATGCTTTCT	TATGTAATAT	PPAP2A	Phosphatidic acid phosphatase type 2A	5q11	27	551.223	125.999	4.37481	1	23.8909	23.0725
GTTCCCTGGCCCGTGCT	GTTCCCTGGC	FAU	Finkel-Biskis-Reilly murine sarcoma virus (FBR-MuSV) ubiquitously expressed	11q13	27	551.223	1073.58	0.513442	20	477.817	1.15363
TCTCTACCCACTATGCA	TCTCTACCCA	APLP2	Amyloid beta (A4) precursor-like protein 2	11q23-q25|11q24	27	551.223	244.918	2.25065	10	238.909	2.30725
TGCTAATTGTAACCACA	TGCTAATTGT	IL6ST	Interleukin 6 signal transducer (gp130, oncostatin M receptor)	5q11	27	551.223	181.561	3.03602	2	47.7817	11.5363
CCTGTAATCCCAGCACT	CCTGTAATCC	HLA-E	Major histocompatibility complex, class I, E	6p21.3	27	551.223	1071.9	0.514247	114	2723.56	0.202391
CCTGTAATCCCAGCTAC	CCTGTAATCC	SLC31A1	Solute carrier family 31 (copper transporters), member 1	9q31-q32	27	551.223	1377.56	0.400144	114	2723.56	0.202391
GACGACACGAGCCGATC	GACGACACGA	RPS28	Ribosomal protein S28	19p13.2	26	530.807	2025.87	0.262014	15	358.363	1.4812
AATAGGGGAAAAAAGAG	AATAGGGGAA	TENC1	Tensin like C1 domain containing phosphatase (tensin 2)	12q13.13	26	530.807	36.5319	14.53			?
CCCAGGACACCAGCTGG	CCCAGGACAC	VWA1	Von Willebrand factor A domain containing 1	1p36.33	26	530.807	49.0008	10.8326	1	23.8909	22.218
CCTCAGGATACTCCTCA	CCTCAGGATA		Genomic Match Chromosome 5		26	530.807	990.403	0.535951	156	3726.98	0.142423
CCTATTTACTGGAAACC	CCTATTTACT	COX4I1	Cytochrome c oxidase subunit IV isoform 1	16q22-qter	26	530.807	966.814	0.549027	10	238.909	2.2218
CGCCGCGGTGGCTACCG	CGCCGCGGTG	EIF3C	Eukaryotic translation initiation factor 3, subunit C-like	16p11.2	26	530.807	399.953	1.32717	11	262.8	2.01982
TCGTCTTTATCGCTCAG	TCGTCTTTAT	RPS7	Ribosomal protein S7	2p25	26	530.807	965.556	0.549743	10	238.909	2.2218
GTTTCATCTCCAGGGAG	GTTTCATCTC	CRYAB	Crystallin, alpha B	11q22.3-q23.1	26	530.807	71.7679	7.39617	28	668.944	0.7935
GCTTTTAAGGATACCGG	GCTTTTAAGG	RPS20	Ribosomal protein S20	8q12	25	510.392	1965.41	0.259687	13	310.581	1.64334
GCCTTCCAATAAAAAAT	GCCTTCCAAT	DDX5	DEAD (Asp-Glu-Ala-Asp) box polypeptide 5	17q21	25	510.392	1298.74	0.39299	4	95.5635	5.34087
GGGGAAATCGCCAGCTT	GGGGAAATCG	TMSB10	Thymosin beta 10	2p11.2	25	510.392	1563.36	0.326471	43	1027.31	0.496825
GGGGGACGGCTCCACCC	GGGGGACGGC	WASH2P	WAS protein family homolog 1	2q14.1	25	510.392	257.678	1.98073	4	95.5635	5.34087
GGCTGGGGGCCAGGGCT	GGCTGGGGGC	PFN1	Profilin 1	17p13.3	25	510.392	1658.96	0.307658	28	668.944	0.762981
GGGCATCTCTTGTGTAC	GGGCATCTCT	HLA-DRA	Major histocompatibility complex, class II, DR alpha	6p21.3	25	510.392	1914.14	0.266643	11	262.8	1.94213
GGACTTTCCTTCCCTCT	GGACTTTCCT	NDRG1	N-myc downstream regulated gene 1	8q24.3	25	510.392	142.36	3.58521	1	23.8909	21.3635
GAACACATCCACAAGCT	GAACACATCC	RPL19	Ribosomal protein L19	17q11.2-q12	25	510.392	1781.35	0.28652	24	573.381	0.890144
TGTTCTGGAGAGTGTTC	TGTTCTGGAG	GJA1	Gap junction protein, alpha 1, 43kDa	6q21-q23.2	25	510.392	1450.38	0.351903	2	47.7817	10.6817
TAGGTTGTCTAAAAATA	TAGGTTGTCT	TPT1	Tumor protein, translationally-controlled 1	13q12-q14	25	510.392	3621.91	0.140918	76	1815.71	0.281098
CCGCTGCGGGGCCCTGG	CCGCTGCGGG	CDKN1C	Cyclin-dependent kinase inhibitor 1C (p57, Kip2)	11p15.5	24	489.976	0.96889	505.709			?
ATCAAGGGTGTTACACT	ATCAAGGGTG	RPL9	Ribosomal protein L9	4p13	24	489.976	1068.84	0.458419	13	310.581	1.57761
CCCACACTACAGGCCAG	CCCACACTAC	GNB2	Guanine nucleotide binding protein (G protein), beta polypeptide 2	7q21.3-q22.1|7q22	24	489.976	343.553	1.4262	2	47.7817	10.2545
ACAAAGCATTTATTTAA	ACAAAGCATT	IGFBP5	Insulin-like growth factor binding protein 5	2q33-q36	24	489.976	297.473	1.64713	13	310.581	1.57761
GGAGGGATCAGCCCCGC	GGAGGGATCA	ILK	Integrin-linked kinase-2	11p15.5-p15.4	24	489.976	212.036	2.31081	3	71.6726	6.83631
GACTGTGCCACACACCC	GACTGTGCCA	DYNLL1	Dynein, light chain, LC8-type 1	12q24.23	24	489.976	328.309	1.49242	5	119.454	4.10178
TTGTTGTTGAAGTGTGG	TTGTTGTTGA	CALM2	Calmodulin 2 (phosphorylase kinase, delta)	2p21	24	489.976	588.297	0.832872	8	191.127	2.56362
TTCATTATAATCTCAAA	TTCATTATAA	PTMAP7	Prothymosin, alpha	2q35-q36	24	489.976	1916.34	0.255684	2	47.7817	10.2545
GACCCCTGTCATAAAGC	GACCCCTGTC	TMED10	Transmembrane emp24-like trafficking protein 10 (yeast)	14q24.3	23	469.56	290.53	1.61622	6	143.345	3.27573
CAACTTAGTTTCACAGC	CAACTTAGTT	MRLC2	Myosin regulatory light chain MRLC2	18p11.31	23	469.56	391.218	1.20025	10	238.909	1.96544
CCAGGCTGCGTCCCTCC	CCAGGCTGCG	ITGB5	Integrin, beta 5	3q21.2	23	469.56	110.237	4.25957	1	23.8909	19.6544
AGAAAGATGTCTATGTA	AGAAAGATGT	ANXA1	Annexin A1	9q12-q21.2|9q12-q21.2	23	469.56	964.69	0.486747	2	47.7817	9.82719
CTAACTAGTTACGCGAC	CTAACTAGTT		18S ribosomal RNA		23	469.56	453.16	1.03619	4	95.5635	4.9136
TTTAACGGCCGCGGTAC	TTTAACGGCC		Mitochondrial Sequence		23	469.56	963.835	0.487179	41	979.526	0.479375
TGAGGGAATAAACCTGG	TGAGGGAATA	TPI1	Triosephosphate isomerase 1	12p13	23	469.56	1855.31	0.25309	12	286.69	1.63787
CCAGGGGAGAAGGCACC	CCAGGGGAGA	IFI27	Interferon, alpha-inducible protein 27	14q32	22	449.145	325.255	1.3809	2	47.7817	9.39992
CTACTTTGTACATATAA	CTACTTTGTA	EMCN	Endomucin	4q23	22	449.145	13.3908	33.5413			?
CAATGTGTTATGTAGTG	CAATGTGTTA	NDUFA1	NADH dehydrogenase (ubiquinone) 1 alpha subcomplex, 1, 7.5kDa	Xq24	22	449.145	612.474	0.733328	3	71.6726	6.26661
TCCCTGGCTGTTGAGGC	TCCCTGGCTG	PSAP	Prosaposin (variant Gaucher disease and variant metachromatic leukodystrophy)	10q21-q22	22	449.145	578.334	0.776618	1	23.8909	18.7998
GTTTATGGATACAATGC	GTTTATGGAT	MGP	Matrix Gla protein	12p13.1-p12.3	22	449.145	375.915	1.1948	5	119.454	3.75997
TGGCTGTGTGGAGCTCA	TGGCTGTGTG	C19orf63	Chromosome 19 open reading frame 63	19q13.33	22	449.145	210.25	2.13624	2	47.7817	9.39992
TATCACTGGGGAGGGAA	TATCACTGGG		CDNA FLJ36413 fis, clone THYMU2010816		22	449.145	1.57523	285.129			?
CCATTGCACTCCAGCCT	CCATTGCACT	DKFZp547E087	Hypothetical gene LOC283846	18p11.21	22	449.145	648.642	0.692438	23	549.49	0.817385
GTGAAACCCCGTCTCTA	GTGAAACCCC	C5orf28	Chromosome 5 open reading frame 28	5p12	22	449.145	1692.86	0.265317	177	4228.68	0.106214
AAGGAGATGGGAACTCC	AAGGAGATGG	RPL31	Ribosomal protein L31	2q11.2	21	428.729	2178.62	0.196789	24	573.381	0.747721
ACACAGCAAGACGAGAA	ACACAGCAAG		Transcribed locus, moderately similar to XP_001479471.1 PREDICTED: hypothetical protein [Mus musculus]		21	428.729	812.35	0.527764	28	668.944	0.640904
GCCTGCAGTCTGGCAGC	GCCTGCAGTC	SPINT2	Serine peptidase inhibitor, Kunitz type, 2	19q13.1	21	428.729	335.289	1.27868	9	215.018	1.99392
GACCTCCTGCCCTGGGG	GACCTCCTGC	MAP3K11	Mitogen-activated protein kinase kinase kinase 11	11q13.1-q13.3	21	428.729	228.987	1.87228			?
ATGGCAACAGAAACCAA	ATGGCAACAG	AQP1	Aquaporin 1 (Colton blood group)	7p14	21	428.729	63.0639	6.79832	13	310.581	1.38041
GAAGATGTGTGCTCTGG	GAAGATGTGT	TOMM7	Translocase of outer mitochondrial membrane 7 homolog (yeast)	7p15.3	21	428.729	443.517	0.966657	9	215.018	1.99392
AACTGTCCTTCCATTTG	AACTGTCCTT	PEA15	Phosphoprotein enriched in astrocytes 15	1q21.1	21	428.729	189.067	2.26761	2	47.7817	8.97265
AATCCTGTGGAGCATCC	AATCCTGTGG	RPL8	Ribosomal protein L8	8q24.3	21	428.729	1522.68	0.281561	22	525.599	0.815696
CCTTTCCTTTAGTGGTG	CCTTTCCTTT	GDI1	GDP dissociation inhibitor 1	Xq28	21	428.729	223.402	1.91909	2	47.7817	8.97265
GTAATCCTGCTCAGTAC	GTAATCCTGC		Transcribed locus		21	428.729	637.911	0.672083	8	191.127	2.24316
GAAGGAGCTGGCCCTCA	GAAGGAGCTG	EFNB1	Ephrin-B1	Xq12	21	428.729	23.9097	17.9312			?
GGCCATCTCTTCCTCAG	GGCCATCTCT	YWHAQ	Tyrosine 3-monooxygenase/tryptophan 5-monooxygenase activation protein, theta polypeptide	2p25.1	21	428.729	348.632	1.22975	1	23.8909	17.9453
AGACAAGCTGGGGAAGT	AGACAAGCTG	SFRS5	Splicing factor, arginine/serine-rich 5	14q24	21	428.729	211.252	2.02946	5	119.454	3.58906
GATTCCACTGAAATAGA	GATTCCACTG	PON2	Paraoxonase 2	7q21.3	21	428.729	144.024	2.97678	2	47.7817	8.97265
ACCTGTATCCCACGTAC	ACCTGTATCC	IFITM3	Interferon induced transmembrane protein 3 (1-8U)	11p15.5	21	428.729	91.2388	4.69898	13	310.581	1.38041
GTACTGTGGCTCAAGGG	GTACTGTGGC	CLIC1	Chloride intracellular channel 1	6p22.1-p21.2	21	428.729	541.97	0.791056	10	238.909	1.79453
GATTAAACCAGTATAAA	GATTAAACCA	RNF220	Chromosome 1 open reading frame 164	1p34.1	21	428.729	140.735	3.04636	1	23.8909	17.9453
TACATAAAATTAAAGAG	TACATAAAAT	C4orf31	Chromosome 4 open reading frame 31	4q27	21	428.729	7.51612	57.0413			?
TATTTATTCCTCTGTCC	TATTTATTCC	CYB5R3	Cytochrome b5 reductase 3	22q13.31-qter|22q13.2-q13.31	21	428.729	195.427	2.1938	2	47.7817	8.97265
GTGAAACCCTGTCTCTA	GTGAAACCCT	CCBE1	Collagen and calcium binding EGF domains 1	18q21.32	21	428.729	1288.21	0.33281	84	2006.83	0.213635
ATGGAGGTATGAGGCCT	ATGGAGGTAT	PCOLCE2	Procollagen C-endopeptidase enhancer 2	3q21-q24	20	408.313	9.03846	45.1751	1	23.8909	17.0908
GCACAAGTTCTGTAATC	GCACAAGTTC	RAMP2	Receptor (G protein-coupled) activity modifying protein 2	17q12-q21.1	20	408.313	53.6395	7.61218	1	23.8909	17.0908
CTGGGAGGAGGGAGGGA	CTGGGAGGAG	TSPAN4	Tetraspanin 4	11p15.5	20	408.313	101.604	4.01869	2	47.7817	8.54538
ATTCTCCAGTATATTTG	ATTCTCCAGT	RPL23	Ribosomal protein L23	17q	20	408.313	3300.98	0.123694	12	286.69	1.42423
CAGTTCTCTGTGAAATC	CAGTTCTCTG	TMEM66	Transmembrane protein 66	8p12	20	408.313	456.37	0.894698	7	167.236	2.44154
GGAATGTACGTTATTTC	GGAATGTACG	ATP5G3	ATP synthase, H+ transporting, mitochondrial F0 complex, subunit C3 (subunit 9)	2q31.1	20	408.313	1307.18	0.312363	22	525.599	0.776853
ATTAACAAAGCAACCTT	ATTAACAAAG	GNAS	GNAS complex locus	20q13.3	20	408.313	539.149	0.757329	11	262.8	1.55371
CTCATAGCAGTGCCAAC	CTCATAGCAG	TPT1	Tumor protein, translationally-controlled 1	13q12-q14	20	408.313	630.322	0.647786	6	143.345	2.84846
GGCCAAAGGCCAAGGGG	GGCCAAAGGC	SNX17	Sorting nexin 17	2p23-p22	20	408.313	294.487	1.38653	2	47.7817	8.54538
GCTCCTTTCACTGTGTC	GCTCCTTTCA	ARHGAP23	**Rho GTPase activating protein 23: Good +/+ Match		20	408.313	130.538	3.12793			?
TTAGTGTCGTATTTTGA	TTAGTGTCGT	SPARC	Secreted protein, acidic, cysteine-rich (osteonectin)	5q31.3-q32	20	408.313	193.968	2.10505	1	23.8909	17.0908
TTAGTTTTTACTTTCTG	TTAGTTTTTA	PLAT	Plasminogen activator, tissue	8p12	20	408.313	108.869	3.75051	1	23.8909	17.0908
TGAACTTGTTGCACTGC	TGAACTTGTT	FRY	Furry homolog (Drosophila)	13q13.1	20	408.313	19.2267	21.2367			?
GGGAGCCCGGGGAGCTG	GGGAGCCCGG	PVRL2	Poliovirus receptor-related 2 (herpesvirus entry mediator B)	19q13.2	19	387.898	131.563	2.94839	1	23.8909	16.2362
GTAGGGGTAAAAGGAGG	GTAGGGGTAA		Mitochondrial Sequence		19	387.898	1234.44	0.314229	61	1457.34	0.266168
AAAAGGTATCTCCAGAG	AAAAGGTATC		*Nephrosis 2, idiopathic, steroid-resistant (podocin) (NPHS2)		19	387.898	0.0152896	25370			?
TACTGCTCGGAGGTTGG	TACTGCTCGG		Mitochondrial Sequence		19	387.898	323.447	1.19926	13	310.581	1.24894
GTTGAAACTCAACTTAG	GTTGAAACTC	DDX17	DEAD (Asp-Glu-Ala-Asp) box polypeptide 17	22q13.1	19	387.898	372.639	1.04095	4	95.5635	4.05906
TCAAATGTCAGATCAGA	TCAAATGTCA	LOC100132430	**misc_RNA (LOC100132430), (matches +/- ARF-6)		19	387.898	108.195	3.58517	3	71.6726	5.41208
TGAAGTAACAAACTGGT	TGAAGTAACA	EIF1	Eukaryotic translation initiation factor 1	17q21.2	19	387.898	700.769	0.553531	3	71.6726	5.41208
TCTTCCCCAGTTGTCCC	TCTTCCCCAG	SEPW1	Selenoprotein W, 1	19q13.3	19	387.898	309.694	1.25252			?
TGCACGTTTTCTGTTTA	TGCACGTTTT	RPL32	Ribosomal protein L32	3p25-p24	19	387.898	3692.79	0.105042	39	931.744	0.416314
TGGGTGAGCCAGTGGAA	TGGGTGAGCC	CTSB	Cathepsin B	8p22	19	387.898	1010.79	0.383758	84	2006.83	0.193288
GCCAGACACCCCAGTCC	GCCAGACACC	LRP10	Low density lipoprotein receptor-related protein 10	14q11.2	18	367.482	154.697	2.37549	2	47.7817	7.69085
GCCGTGTCCGCCTGCTA	GCCGTGTCCG	RPS6	Ribosomal protein S6	9p21	18	367.482	1602.96	0.229252	29	692.835	0.530403
AGAATTTGCAACAGGGG	AGAATTTGCA	PTMAP7	Prothymosin, alpha	2q35-q36	18	367.482	382.347	0.961122	1	23.8909	15.3817
GATAGTTGTGGCCACCT	GATAGTTGTG	HMGN3	High mobility group nucleosomal binding domain 3	6q14.1	18	367.482	155.519	2.36294	1	23.8909	15.3817
CGACCCCACGCCACCCC	CGACCCCACG	APOE	Apolipoprotein E	19q13.2	18	367.482	1029.42	0.356981	87	2078.51	0.176801
CGCCCGTCGTGAATTCA	CGCCCGTCGT	FAM20C	Family with sequence similarity 20, member C	7p22.3	18	367.482	31.2583	11.7563	5	119.454	3.07634
GAGTACGTTGACGGGGA	GAGTACGTTG	IGFBP5	Insulin-like growth factor binding protein 5	2q33-q36	18	367.482	18.3541	20.0217			?
ACCGGCGCCCGCATCGC	ACCGGCGCCC	CLEC3B	Exosome component 7	3p22-p21.3	18	367.482	15.7555	23.324	3	71.6726	5.12723
GCTTGGATCTCTGTATT	GCTTGGATCT	MXRA7	Matrix-remodelling associated 7	17q25.1-q25.2	18	367.482	246.198	1.49263	3	71.6726	5.12723
AGCTAAGTTTGGAGACC	AGCTAAGTTT	PDLIM2	PDZ and LIM domain 2 (mystique)	8p21.2	18	367.482	49.893	7.36541	1	23.8909	15.3817
CAGTCTCTCAAGTCCCG	CAGTCTCTCA	RPS10	Ribosomal protein S10	6p21.31	18	367.482	1322.48	0.277874	5	119.454	3.07634
CCTGTGTTGGGTTGACA	CCTGTGTTGG		Mitochondrial Sequence		18	367.482	129.671	2.83396	5	119.454	3.07634
GCCTGCTGGGCTTGGCT	GCCTGCTGGG	GPX4	Glutathione peroxidase 4 (phospholipid hydroperoxidase)	19p13.3	18	367.482	885.247	0.415118	26	621.163	0.591604
CCTGGAAGAGGAGCTGG	CCTGGAAGAG	P4HB	Procollagen-proline, 2-oxoglutarate 4-dioxygenase (proline 4-hydroxylase), beta polypeptide	17q25	18	367.482	440.222	0.834764	9	215.018	1.70908
CCTGTCCTGCACGGCTC	CCTGTCCTGC	RABAC1	Rab acceptor 1 (prenylated)	19q13.2	18	367.482	144.373	2.54536	4	95.5635	3.84542
TGCAGCAGTGGCAGCCT	TGCAGCAGTG	CRB2	Crumbs homolog 2 (Drosophila)	9q33.2	18	367.482	4.11771	89.2442			?
TTCTCTACACAATTGTA	TTCTCTACAC	TSC22D1	TSC22 domain family, member 1	13q14	18	367.482	307.217	1.19616	3	71.6726	5.12723
TGCTTGTCCCTGTGCTC	TGCTTGTCCC	ARF1	ADP-ribosylation factor 1	1q42	18	367.482	324.572	1.1322	2	47.7817	7.69085
TTGAAGGGCCTAACCAG	TTGAAGGGCC	TSC22D3	TSC22 domain family, member 3	Xq22.3	18	367.482	203.376	1.80691	2	47.7817	7.69085
TACATCAGTAAAGAGTT	TACATCAGTA	GAS1	Growth arrest-specific 1	9q21.3-q22	18	367.482	105.924	3.4693			?
GTTACACTCTGTTTCAG	GTTACACTCT		Genomic Match Chromosome 5 (IL1RL1 isoform region)		18	367.482	6.00209	61.2257			?
GTGCTCTGTACTGCTCG	GTGCTCTGTA	ITFG3	Integrin alpha FG-GAP repeat containing 3	16p13.3	18	367.482	107.175	3.42881	2	47.7817	7.69085
TCCCTGAAACGAATGCT	TCCCTGAAAC	AIF1	Allograft inflammatory factor 1	6p21.3	18	367.482	127.821	2.87497			?
TTCCGGTTCCATCCAAA	TTCCGGTTCC	NUCB1	Nucleobindin 1	19q13.2-q13.4	18	367.482	117.946	3.11569	13	310.581	1.18321
TTCTGTGCTGGACACCC	TTCTGTGCTG	C1R	Complement component 1, r subcomponent	12p13	18	367.482	111.267	3.30271	2	47.7817	7.69085
GAGGATGGTGTCCTGAG	GAGGATGGTG	PTOV1	Prostate tumor overexpressed gene 1	19q13.33	17	347.066	221.478	1.56705	2	47.7817	7.26358
AATCCAAGAGGCAGAGC	AATCCAAGAG	DDOST	**Dolichyl-diphosphooligosaccharide-protein glycosyltransferase, Good +/+ next to poly A		17	347.066	101.924	3.40516			?
CCGGGTGATGGTGTTCC	CCGGGTGATG	ATOX1	ATX1 antioxidant protein 1 homolog (yeast)	5q32	17	347.066	211.316	1.6424	8	191.127	1.81589
CACATCCTTACTACAGA	CACATCCTTA	PPAP2B	Phosphatidic acid phosphatase type 2B	1pter-p22.1	17	347.066	73.047	4.75127			?
GACCTATCTCTATTGTA	GACCTATCTC	PALLD	Palladin, cytoskeletal associated protein	4q32.3	17	347.066	74.0033	4.68988	1	23.8909	14.5272
CTTCTGCTGGGTGAGCA	CTTCTGCTGG	DHRS3	Dehydrogenase/reductase (SDR family) member 3	1p36.1	17	347.066	50.9915	6.80636	1	23.8909	14.5272
GTAGGAGCTGGACCAAC	GTAGGAGCTG	UNC119	Unc-119 homolog (C. elegans)	17q11.2	17	347.066	184.208	1.8841			?
CTGTTAGTGTGCATTCT	CTGTTAGTGT	MDH1	Malate dehydrogenase 1, NAD (soluble)	2p13.3	17	347.066	485.565	0.714768	6	143.345	2.42119
CAAATGAGGAGTGCCAG	CAAATGAGGA	CSDE1	Cold shock domain containing E1, RNA-binding	1p22	17	347.066	490.97	0.7069	2	47.7817	7.26358
CCACTACACTCCAGCCT	CCACTACACT	TNFSF10	Tumor necrosis factor (ligand) superfamily, member 10	3q26	17	347.066	196.992	1.76183	12	286.69	1.2106
AATAGGGTCAAAGGGGA	AATAGGGTCA	APLP2	Amyloid beta (A4) precursor-like protein 2	11q23-q25|11q24	17	347.066	241.764	1.43556	5	119.454	2.90543
TCATCTTCAACTACAAG	TCATCTTCAA	CALR	Calreticulin	19p13.3-p13.2	17	347.066	230.814	1.50366			?
TTCTTGAACAATCAGGT	TTCTTGAACA	OS9	Amplified in osteosarcoma	12q13	17	347.066	406.04	0.854759	1	23.8909	14.5272
TGGGCAAAGCCTTCAAT	TGGGCAAAGC	EEF1G	Eukaryotic translation elongation factor 1 gamma	11q12.3	17	347.066	1710.54	0.202899	42	1003.42	0.345885
TCTCTGATGCTTTGTAT	TCTCTGATGC	TIMP2	TIMP metallopeptidase inhibitor 2	17q25	17	347.066	272.967	1.27146	1	23.8909	14.5272
GTGATGGTGTAGCCCTC	GTGATGGTGT	XRCC6	X-ray repair complementing defective repair in Chinese hamster cells 6 (Ku autoantigen, 70kDa)	22q13.2-q13.31	17	347.066	662.846	0.5236	4	95.5635	3.63179
TGGAGTGGAGGAGATGC	TGGAGTGGAG	GUK1	Guanylate kinase 1	1q32-q41	17	347.066	439.432	0.789806	11	262.8	1.32065
GTCTGGGGCTTGAGGAA	GTCTGGGGCT	TAGLN2	Transgelin 2	1q21-q25	17	347.066	1148.14	0.302286	14	334.472	1.03765
GTCTTTCTGGGCCTTAC	GTCTTTCTGG	UACA	Uveal autoantigen with coiled-coil domains and ankyrin repeats	15q22-q24	17	347.066	42.2988	8.20512			?
CGCCGCCGGCTCAACAA	CGCCGCCGGC	RPL35	Ribosomal protein L35	9q34.1	16	326.651	1466.96	0.222672	46	1098.98	0.297231
CACCTGTCCTTTCTAAC	CACCTGTCCT	CD81	CD81 molecule	11p15.5	16	326.651	52.6389	6.2055			?
CCAGTGGCCCGGAGCTG	CCAGTGGCCC	RPS9	Ribosomal protein S9	19q13.4	16	326.651	1372.38	0.238017	13	310.581	1.05174
CCCCCTGCCCTCGCCTG	CCCCCTGCCC	MAP7D1	MAP7 domain containing 1	1p34.3	16	326.651	225.56	1.44818	1	23.8909	13.6726
ATTGTAGACAATGAGGG	ATTGTAGACA	MYO1D	Myosin ID	17q11-q12	16	326.651	82.4164	3.96342			?
AGGACCCACTGGGCAGC	AGGACCCACT	MRGPRF	MAS-related GPR, member F	11q13.2	16	326.651	7.60092	42.9751			?
CAAGTTCTTTCCTTCCC	CAAGTTCTTT		Transcribed locus		16	326.651	233.219	1.40062	2	47.7817	6.83631
CTCCAGAATACCCACCC	CTCCAGAATA	ALDOB	Aldolase B, fructose-bisphosphate	9q21.3-q22.2	16	326.651	0.662656	492.942	12	286.69	1.13938
GCCGAGGAAGGCATTGC	GCCGAGGAAG	RPS12	Ribosomal protein S12	6q23.2	16	326.651	2013.83	0.162203	39	931.744	0.35058
GGCCTTTTTTTGGGCAC	GGCCTTTTTT	H1FX	H1 histone family, member X	3q21.3	16	326.651	322.973	1.01139	4	95.5635	3.41815
GCAGTCGCTTGGAACCC	GCAGTCGCTT	DYNLRB1	Dynein, light chain, roadblock-type 1	20q11.21	16	326.651	140.708	2.32149	6	143.345	2.27877
TGAAGTTATACTGTGGC	TGAAGTTATA	ITGB1	Integrin, beta 1 (fibronectin receptor, beta polypeptide, antigen CD29 includes MDF2, MSK12)	10p11.2	16	326.651	471.248	0.693161	1	23.8909	13.6726
GTTTTTTTATTTTTTCC	GTTTTTTTAT		Genomic Match Chromosome 11 (immediately flanks cyclin-dependent kinase inhibitor 1C)		16	326.651	14.3703	22.731	1	23.8909	13.6726
TTTCCTTTGCGTTCAGC	TTTCCTTTGC	STARD3NL	STARD3 N-terminal like	7p14-p13	16	326.651	124.329	2.6273			?
TGTGCTCGGGGTTGGCT	TGTGCTCGGG	GANAB	Glucosidase, alpha; neutral AB	11q12.3	16	326.651	196	1.66659	5	119.454	2.73452
TGCCTGCACCAGGAGAC	TGCCTGCACC	CST3	Cystatin C	20p11.21	16	326.651	868.786	0.375985	11	262.8	1.24296
TACAGTAGTCTTGCTGG	TACAGTAGTC	MAP6	Microtubule-associated protein 6	11q13.5	16	326.651	8.3354	39.1883			?
TCACCGGTCAGTGCCTT	TCACCGGTCA	C9orf31	Gelsolin (amyloidosis, Finnish type)	9q33	16	326.651	168.35	1.94031	6	143.345	2.27877
GTGAAACCCCATCTCTA	GTGAAACCCC	MOG	Myelin oligodendrocyte glycoprotein	6p22.1	16	326.651	1291.55	0.252913	177	4228.68	0.0772464
ATAGTAGCTTCAAACTG	ATAGTAGCTT	FSCN1	Fascin homolog 1, actin-bundling protein (Strongylocentrotus purpuratus)	7p22	15	306.235	411.166	0.744795	1	23.8909	12.8181
GCCGGGTGGGCGGCACA	GCCGGGTGGG	BSG	Basigin (Ok blood group)	19p13.3	15	306.235	329.664	0.928931	142	3392.5	0.0902681
ATGGGCTTGATTCTTTG	ATGGGCTTGA	SQRDL	Sulfide quinone reductase-like (yeast)	15q15	15	306.235	190.66	1.60618			?
CCCCAGCCAGTCCCCAC	CCCCAGCCAG	RPS3	Ribosomal protein S3	11q13.3-q13.5	15	306.235	1716.45	0.178412	9	215.018	1.42423
GGGCTGGGGTCCTCCTG	GGGCTGGGGT	RPL29	Ribosomal protein L29	3p21.3-p21.2	15	306.235	3278.84	0.0933973	27	645.053	0.474744
CGGAGTCCATTATTTGA	CGGAGTCCAT	SEPT2	Septin 2	2q37	15	306.235	170.84	1.79253	3	71.6726	4.27269
CTGTTGGTGATATTCCT	CTGTTGGTGA	RPS23	Ribosomal protein S23	5q14.2	15	306.235	2194.55	0.139543	17	406.145	0.754004
GGGTGCTTGGTTGTTTC	GGGTGCTTGG	ATP6AP1	ATPase, H+ transporting, lysosomal accessory protein 1	Xq28	15	306.235	186.841	1.63902	2	47.7817	6.40904
CACCCCTGATGTTCGCC	CACCCCTGAT	CKB	Creatine kinase, brain	14q32	15	306.235	428.049	0.71542	5	119.454	2.56362
GCTTCCTCCTCCCTCCT	GCTTCCTCCT	CD34	CD34 molecule	1q32	15	306.235	18.9501	16.1601			?
GCCCAAGGACCCCCTGC	GCCCAAGGAC	FLNA	Filamin A, alpha (actin binding protein 280)	Xq28	15	306.235	300.392	1.01945	4	95.5635	3.20452
CAGCAGAAGCAGAAAAA	CAGCAGAAGC	SERF2	Small EDRK-rich factor 2	15q15.3	15	306.235	398.087	0.769266	13	310.581	0.986006
GCCATCCCCTTATGAGC	GCCATCCCCT		Genomic Match Chromosome 1		15	306.235	498.262	0.614607	69	1648.47	0.185769
ATGATGCGGTGTGCCAG	ATGATGCGGT	SERPINB6	Serpin peptidase inhibitor, clade B (ovalbumin), member 6	6p25	15	306.235	82.3982	3.71652	3	71.6726	4.27269
TTTTGTTGCTCAGTGTT	TTTTGTTGCT	PTGER4	Prostaglandin E receptor 4 (subtype EP4)	5p13.1	15	306.235	27.9761	10.9463			?
GTGCGCTAGGGCCCCGG	GTGCGCTAGG	RNASEK	Ribonuclease, RNase K	17p13.1	15	306.235	311.215	0.983998	11	262.8	1.16528
TGGGACTCCAGGCACCA	TGGGACTCCA	MXRA8	Matrix-remodelling associated 8	1p36.33	15	306.235	54.0879	5.6618			?
TGAACTTGGCCACATCA	TGAACTTGGC	DDN	Dendrin	12q13.12	15	306.235	0.821179	372.921			?
TTCTTGTGGCGCTTCTC	TTCTTGTGGC		Genomic Match Chromosome 20		15	306.235	748.103	0.409349	31	740.617	0.413486
TTTTTAATGTTGTCTGT	TTTTTAATGT	H3F3A	H3 histone, family 3A	1q41	15	306.235	1184.56	0.258522			?
TATTTTCACAACCAGGG	TATTTTCACA	DCN	*Decorin		15	306.235	33.3954	9.16998			?
ACAGTGCTTGCATCCTA	ACAGTGCTTG	PPP2CB	Protein phosphatase 2 (formerly 2A), catalytic subunit, beta isoform	8p12	14	285.819	227.456	1.25659	1	23.8909	11.9635
CAGAAGAGGCTCCCAGG	CAGAAGAGGC	DGCR6	DiGeorge syndrome critical region gene 6	22q11.21|22q11	14	285.819	126.031	2.26784	1	23.8909	11.9635
ATTTGAGAAGCCTTCGC	ATTTGAGAAG		Mitochondrial Sequence		14	285.819	1618.36	0.17661	951	22720.2	0.01258
ATTGAAAAAACAAAAAG	ATTGAAAAAA	CRIM1	*Cysteine rich transmembrane BMP regulator 1 (chordin-like) +/- match		14	285.819	21.7963	13.1132			?
ATCACGCCCTCATAATC	ATCACGCCCT		Genomic Match: Chromosomes 1 & 17		14	285.819	455.103	0.628033	256	6116.06	0.0467326
GGAAAAAAAAAAATCCT	GGAAAAAAAA	ATP5E	ATP synthase, H+ transporting, mitochondrial F1 complex, epsilon subunit	20q13.32	14	285.819	616.654	0.4635	20	477.817	0.598177
AAACACCAACAACTGGG	AAACACCAAC	PPAP2A	Phosphatidic acid phosphatase type 2A	5q11	14	285.819	23.4998	12.1626			?
GGAGGTGCCTCCGGAGG	GGAGGTGCCT	BCAM	Basal cell adhesion molecule (Lutheran blood group)	19q13.2	14	285.819	2.20019	129.906	1	23.8909	11.9635
CCCCAGTTGCTGATCTC	CCCCAGTTGC	CAPNS1	Calpain, small subunit 1	19q13.12	14	285.819	561.206	0.509294	19	453.926	0.62966
GCCTCAGTTCCGAAAAC	GCCTCAGTTC		Transcribed locus, strongly similar to NP_001095673.1 netrin 4 [Bos taurus]		14	285.819	70.9771	4.02692	2	47.7817	5.98177
GTAAAGGTATAAGCCTT	GTAAAGGTAT	NPNT	Nephronectin	4q24	14	285.819	8.87663	32.1991			?
ACCGCCTGTGGCCTGGC	ACCGCCTGTG	C20orf149	Chromosome 20 open reading frame 149	20q13.33	14	285.819	262.813	1.08754	9	215.018	1.32928
CTTAAATCTGGGTATCA	CTTAAATCTG		Genomic Matches: Chr 1, 2,9,X,		14	285.819	191.295	1.49412	2	47.7817	5.98177
CACTGTGACCTTGGGGG	CACTGTGACC	YPEL3	Yippee-like 3 (Drosophila)	16p11.2	14	285.819	179.355	1.5936			?
CTGGCTGCAAAGAAGGG	CTGGCTGCAA	COX5B	Cytochrome c oxidase subunit Vb	2cen-q13	14	285.819	451.811	0.632608	15	358.363	0.797569
AGCTCTCCCTGCCACAT	AGCTCTCCCT	LOC100133240	Ribosomal protein L17	18q21	14	285.819	949.154	0.301131	25	597.272	0.478542
CTGGCCTGTGACGGAGC	CTGGCCTGTG	CIRBP	Cold inducible RNA binding protein	19p13.3	14	285.819	43.5085	6.56928	9	215.018	1.32928
CGCAGTGTCCTAGTGCC	CGCAGTGTCC	ATP6V0C	ATPase, H+ transporting, lysosomal 16kDa, V0 subunit c	16p13.3	14	285.819	474.857	0.601906	7	167.236	1.70908
ATTTGAGAGTTTGTTTC	ATTTGAGAGT	MYH9	*Myosin, heavy chain 9, non-muscle +/-		14	285.819	147.832	1.93341			?
ATACATACTGTACAGTC	ATACATACTG		Genomic Sequence Chr 20 (region: TRPC4-associated protein)		14	285.819	177.587	1.60946			?
AATAAATACATTCAGAA	AATAAATACA	CRHBP	Corticotropin releasing hormone binding protein	5q11.2-q13.3	14	285.819	10.7206	26.6607			?
GGGAGCCCCTGGTGGGA	GGGAGCCCCT	C7orf50	Chromosome 7 open reading frame 50	7p22.3	14	285.819	161.213	1.77293	5	119.454	2.39271
GATAGCACAGTTGTCAG	GATAGCACAG	IGFBP5	Insulin-like growth factor binding protein 5	2q33-q36	14	285.819	107.802	2.65133	14	334.472	0.854538
TACTCTTGGCACATTTC	TACTCTTGGC	HNRNPL	Heterogeneous nuclear ribonucleoprotein L	19q13.2	14	285.819	504.179	0.5669	3	71.6726	3.98785
TGAGACAGGAATGGAAG	TGAGACAGGA		Genomic Match: Chromosome 4		14	285.819	5.9081	48.3775			?
GTGTTAACCAGCTAAAG	GTGTTAACCA	RPL15	Ribosomal protein L15	3p24.2	14	285.819	1104.71	0.258727	12	286.69	0.996961
TCTTAATGAAGTTTGAA	TCTTAATGAA	RFC4	Eukaryotic translation initiation factor 4A, isoform 2	3q28	14	285.819	576.816	0.495512	1	23.8909	11.9635
TTTTGAAGCAGCAGGTC	TTTTGAAGCA	HBXIP	Hepatitis B virus x interacting protein	1p13.3	14	285.819	299.257	0.955097	15	358.363	0.797569
TCGAAGAACCGAGTCCC	TCGAAGAACC	CD63	CD63 molecule	12q12-q13	14	285.819	548.661	0.52094	5	119.454	2.39271
TCAGATCTTTGTACGTA	TCAGATCTTT	RPS4X	Ribosomal protein S4, X-linked	Xq13.1	14	285.819	2480.32	0.115235	36	860.071	0.33232
TCTCTGCTCATCAGCAC	TCTCTGCTCA	SLC44A2	Solute carrier family 44, member 2	19p13.1	14	285.819	53.2653	5.36595	1	23.8909	11.9635
TGACTGGCAGTATTAAG	TGACTGGCAG	CD59	CD59 molecule, complement regulatory protein	11p13	14	285.819	195.79	1.45983	8	191.127	1.49544
TGATGCCCTTGAACACC	TGATGCCCTT	ST6GALNAC3	ST6 (alpha-N-acetyl-neuraminyl-2,3-beta-galactosyl-1,3)-N-acetylgalactosaminide alpha-2,6-sialyltransferase 3	1p31.1	14	285.819	4.5222	63.2037			?
TCACAAGCAAATGTGTC	TCACAAGCAA	NACA	Nascent polypeptide-associated complex alpha subunit	12q23-q24.1	14	285.819	2386.19	0.119781	7	167.236	1.70908
AGGAACACTACTTAATG	AGGAACACTA	FLJ35700	Transcription factor 21	6pter-qter	13	265.404	0.195892	1354.85			?
AGGTCCTAGCCCCTGGC	AGGTCCTAGC	GSTP1	Glutathione S-transferase pi	11q13	13	265.404	718.141	0.369571	16	382.254	0.694312
CGGGGAGATGACCTTGA	CGGGGAGATG	NDRG2	NDRG family member 2	14q11.2	13	265.404	50.9832	5.2057	2	47.7817	5.5545
GGATGTGAAAGGCTGGC	GGATGTGAAA	CD99	CD99 molecule	Xp22.32	13	265.404	461.451	0.575151	1	23.8909	11.109
GGTCCAGTGTTCATCTG	GGTCCAGTGT	hCG_2015138	Phosphoglycerate mutase 1 (brain)	10q25.3	13	265.404	909.315	0.291872	4	95.5635	2.77725
ACAGCTCCCCTTCCTGG	ACAGCTCCCC	VEGFA	Vascular endothelial growth factor A	6p12	13	265.404	17.5553	15.1181			?
ACCACAGAGCGAGACTC	ACCACAGAGC		Genomic Match: Chromosome 1, in podocin region		13	265.404	0.0521045	5093.68	1	23.8909	11.109
AGGCCTTGGTTCAGAGC	AGGCCTTGGT	ST6GALNAC6	ST6 (alpha-N-acetyl-neuraminyl-2,3-beta-galactosyl-1,3)-N-acetylgalactosaminide alpha-2,6-sialyltransferase 6	9q34.11	13	265.404	30.7151	8.64081			?
AAGGCCTTGTGCTGACC	AAGGCCTTGT	TMEM219	Hypothetical protein BC017488	16p11.2	13	265.404	120.925	2.19479	3	71.6726	3.703
GAGACGCATTTCGGTTG	GAGACGCATT	LMO2	LIM domain only 2 (rhombotin-like 1)	11p13	13	265.404	55.1473	4.81263	1	23.8909	11.109
AATAAATTCCTTCAACG	AATAAATTCC	NBL1	Neuroblastoma, suppression of tumorigenicity 1	1p36.13-p36.11	13	265.404	299.901	0.884969	2	47.7817	5.5545
GCATACCTGCAGTACCC	GCATACCTGC	LSM14A	LSM14A, SCD6 homolog A (S. cerevisiae)	19q13.11	13	265.404	192.836	1.37632			?
GATCCCAACATTGTTGG	GATCCCAACA	ATP5B	ATP synthase, H+ transporting, mitochondrial F1 complex, beta polypeptide	12q13.13	13	265.404	778.621	0.340864	12	286.69	0.92575
CAGACTATGTTGCAAGT	CAGACTATGT	ARF6	ADP-ribosylation factor 6	14q21.3	13	265.404	213.072	1.24561			?
ACTCAGAAGAGGTGCTG	ACTCAGAAGA	NDUFB2	NADH dehydrogenase (ubiquinone) 1 beta subcomplex, 2, 8kDa	7q34	13	265.404	230.884	1.14951	5	119.454	2.2218
CATCTTCACCAGCAGCT	CATCTTCACC		Transcribed locus, strongly similar to NP_001005528.1 ribosomal protein s25 [Rattus norvegicus]		13	265.404	921.133	0.288127	7	167.236	1.587
GTACCCCCACAGGGCTG	GTACCCCCAC	IGFBP5	Insulin-like growth factor binding protein 5	2q33-q36	13	265.404	8.91999	29.7538			?
CTAATAAACTTTTTTGG	CTAATAAACT	METTL9	Methyltransferase like 9	16p13-p12	13	265.404	441.107	0.601676	2	47.7817	5.5545
TTTCAGAGAGATCAGTA	TTTCAGAGAG	SRP9	Signal recognition particle 9kDa	1q42.12	13	265.404	627.528	0.422935	4	95.5635	2.77725
GTTCGTGCCAAATTCCG	GTTCGTGCCA	RPL35A	Ribosomal protein L35a	3q29-qter	13	265.404	997.485	0.266073	13	310.581	0.854538
TGATGTTTGACTGTACC	TGATGTTTGA	DAZAP2	DAZ associated protein 2	12q12	13	265.404	276.704	0.959159	4	95.5635	2.77725
GTTTTTGCTTCAGCGGC	GTTTTTGCTT	NCL	Nucleolin	2q12-qter	13	265.404	522.995	0.507469	5	119.454	2.2218
TTCCACTAACCCCGGGC	TTCCACTAAC	PLEC1	Plectin 1, intermediate filament binding protein 500kDa	8q24	13	265.404	189.54	1.40025	2	47.7817	5.5545
TGCTGTGCATATTCTGA	TGCTGTGCAT	DDX3X	DEAD (Asp-Glu-Ala-Asp) box polypeptide 3, X-linked	Xp11.3-p11.23	13	265.404	540.138	0.491363	4	95.5635	2.77725
TGTGCTAAATGTGTTCG	TGTGCTAAAT	RPL34	Ribosomal protein L34	4q25	13	265.404	1964.02	0.135133	13	310.581	0.854538
CCTGTAGTCCCAGCTAC	CCTGTAGTCC	MAFF	V-maf musculoaponeurotic fibrosarcoma oncogene homolog F (avian)	22q13.1	12	244.988	505.716	0.484438	20	477.817	0.512723
GGTGTGGAAGTCCTGTC	GGTGTGGAAG	EGLN2	Egl nine homolog 2 (C. elegans)	19q13.2	12	244.988	176.82	1.38552	6	143.345	1.70908
CCTCGGAAAATTGAGGA	CCTCGGAAAA	RPL38	Ribosomal protein L38	17q23-q25	12	244.988	1278.4	0.191637	6	143.345	1.70908
AAGAGGTTTGCCGTCTG	AAGAGGTTTG	CKAP4	Cytoskeleton-associated protein 4	12q23.3	12	244.988	152.284	1.60876	3	71.6726	3.41815
AACACAGCCTGGGACCA	AACACAGCCT	C4A	Complement component 4B (Childo blood group)	6p21.3	12	244.988	200.586	1.22136	14	334.472	0.732461
GGAGGTGGGGCCTCAAT	GGAGGTGGGG	GRN	Granulin	17q21.32	12	244.988	252.055	0.971962	9	215.018	1.13938
GCTGGCTGGCTGCTGGG	GCTGGCTGGC	CCT7	Chaperonin containing TCP1, subunit 7 (eta)	2p13.2	12	244.988	452.238	0.541724	7	167.236	1.46492
AGCCTGTACGCGGCCGG	AGCCTGTACG	FOXC1	Forkhead box C1	6p25	12	244.988	14.6546	16.7175	1	23.8909	10.2545
AATAAAGGCTACAGGCT	AATAAAGGCT	RHOC	Ras homolog gene family, member C	1p13.1	12	244.988	231.321	1.05908	10	238.909	1.02545
ACCCTTGGCCATAATAT	ACCCTTGGCC		Transcribed locus, strongly similar to NP_536843.1 NADH dehydrogenase subunit 1 [Homo sapiens]		12	244.988	1520.38	0.161136	267	6378.86	0.0384062
CGATTCTGGAGGCACGG	CGATTCTGGA	UFC1	Ubiquitin-fold modifier conjugating enzyme 1	1q23.3	12	244.988	290.609	0.843015	3	71.6726	3.41815
GAAACAAGATGAAATTC	GAAACAAGAT	PGK1	Phosphoglycerate kinase 1	Xq13	12	244.988	1061.47	0.230801	4	95.5635	2.56362
CTGAAGGCTGAAAGACA	CTGAAGGCTG	PECAM1	Platelet/endothelial cell adhesion molecule (CD31 antigen)	17q23	12	244.988	74.2422	3.29985	2	47.7817	5.12723
GCTTTTTAGAATTTCGT	GCTTTTTAGA	HMGN1	High-mobility group nucleosome binding domain 1	21q22.2	12	244.988	773.026	0.316921	4	95.5635	2.56362
CTTTTCAAGAATGTCGC	CTTTTCAAGA	CD46	CD46 molecule, complement regulatory protein	1q32	12	244.988	174.44	1.40443	1	23.8909	10.2545
GCAAGCCAACGCCACTT	GCAAGCCAAC		Transcribed locus, weakly similar to NP_536852.1 NADH dehydrogenase subunit 4 [Homo sapiens]		12	244.988	714.299	0.342977	62	1481.23	0.165395
CTTTGTTCAGCCTGCCT	CTTTGTTCAG	UMOD	Uromodulin (Tamm Horsefall Protein)	16p12.3	12	244.988	0	0	43	1027.31	0.238476
CTCACACATTACAACAG	CTCACACATT	LAMP1	Lysosomal-associated membrane protein 1	13q34	12	244.988	107.905	2.27041	6	143.345	1.70908
GAGGGTGGCGCAGGCCT	GAGGGTGGCG	NME3	Non-metastatic cells 3, protein expressed in	16q13	12	244.988	109.816	2.23089	3	71.6726	3.41815
CATCTAAACTGCTGGGC	CATCTAAACT	EIF4H	Eukaryotic translation initiation factor 4H	7q11.23	12	244.988	630.988	0.388261	3	71.6726	3.41815
AATGCTTTGTTACAGAC	AATGCTTTGT	TUBA1A	Tubulin, alpha 1a	12q12-q14.3	12	244.988	722.212	0.339219	15	358.363	0.683631
AAAAAGCAGATGACTTG	AAAAAGCAGA	SOD1	Superoxide dismutase 1, soluble (amyotrophic lateral sclerosis 1 (adult))	21q22.1|21q22.11	12	244.988	309.631	0.791225	8	191.127	1.28181
CCGTGCTCATCCTACCC	CCGTGCTCAT	DCXR	Dicarbonyl/L-xylulose reductase	17q25.3	12	244.988	258.84	0.946483	6	143.345	1.70908
GAGGTCCCTGGATTGAA	GAGGTCCCTG	PSMA6	Proteasome (prosome, macropain) subunit, alpha type, 6	14q13	12	244.988	263.197	0.930817	6	143.345	1.70908
CTCCTCACCTGTATTTT	CTCCTCACCT	RPL13A	Ribosomal protein L13a	19q13.3	12	244.988	1326.09	0.184744	17	406.145	0.603204
AAAAATAAAGGTGGGGA	AAAAATAAAG	KLK7	Kallikrein-related peptidase 7	19q13.33	12	244.988	207.897	1.17841	16	382.254	0.640904
CACTCAATAAAGAATGA	CACTCAATAA	KLK6	Kallikrein-related peptidase 6	19q13.3	12	244.988	124.879	1.96181			?
TGTATAAAAATAAAAAA	TGTATAAAAA	HSP90B1	Heat shock protein 90kDa beta (Grp94), member 1	12q24.2-q24.3	12	244.988	542.873	0.451281	4	95.5635	2.56362
TATGAATGTACTAAGTA	TATGAATGTA	MYO1E	Myosin IE	15q21-q22	12	244.988	26.3577	9.29473			?
TATGACTTAATAAATCC	TATGACTTAA	RAC1	Ras-related C3 botulinum toxin substrate 1 (rho family, small GTP binding protein Rac1)	7p22	12	244.988	824.369	0.297182	2	47.7817	5.12723
GTCTGACCCCAGGCCCC	GTCTGACCCC	PPP2R1A	Protein phosphatase 2 (formerly 2A), regulatory subunit A , alpha isoform	19q13.33	12	244.988	159.678	1.53427	4	95.5635	2.56362
TCCATCAAGAAATTATG	TCCATCAAGA	PSMC5	Proteasome (prosome, macropain) 26S subunit, ATPase, 5	17q23-q25	12	244.988	211.188	1.16005	1	23.8909	10.2545
TACTCCTTAATCCCTGG	TACTCCTTAA		Genomic Match: Chromosome 1, in podocin region		12	244.988	0.0102491	23903.4			?
TGTGGAGTGTACTTGTT	TGTGGAGTGT	SPOCK2	sparc/osteonectin, cwcv and kazal-like domains		12	244.988	1.43762	170.413			?
TGAAAACTACTCCAGTG	TGAAAACTAC	HLA-DPA1	Major histocompatibility complex, class II, DP alpha 1	6p21.3	12	244.988	430.343	0.569285	1	23.8909	10.2545
TGGTACACGTAGGCCCT	TGGTACACGT	NDUFA13	NADH dehydrogenase (ubiquinone) 1 alpha subcomplex, 13	19p13.2	12	244.988	424.532	0.577078	7	167.236	1.46492
TGCGCGCCCTGCCGGCG	TGCGCGCCCT	CXXC5	CXXC finger 5	5q31.3	12	244.988	42.6533	5.74371	3	71.6726	3.41815
TTTCTAGTTTGTATATG	TTTCTAGTTT	LAPTM4A	Lysosomal-associated protein transmembrane 4 alpha	2p24.1	12	244.988	439.019	0.558035	13	310.581	0.788805
TGATGTCTGGTCTGAAT	TGATGTCTGG	PMEPA1	Prostate transmembrane protein, androgen induced 1	20q13.31-q13.33	12	244.988	114.353	2.14238			?
TACATAATTACTAATCA	TACATAATTA		Trophoblast-derived noncoding RNA	11q13.1	12	244.988	1020.68	0.240025			?
TAACTTTTGGTCACACT	TAACTTTTGG		Transcribed locus		12	244.988	68.4273	3.58027			?
TGTAGTTTGAGCACAGA	TGTAGTTTGA	SKP1	S-phase kinase-associated protein 1	5q31	12	244.988	356.4	0.687396	6	143.345	1.70908
TACAAAAGTGGCCTGTG	TACAAAAGTG	CNN3	Calponin 3, acidic	1p22-p21	12	244.988	136.094	1.80014	2	47.7817	5.12723
CCCCCAATTCTGTGGCG	CCCCCAATTC	VAMP2	Vesicle-associated membrane protein 2 (synaptobrevin 2)	17p13.1	11	224.572	80.1581	2.80162	1	23.8909	9.39992
CCGTCCAAGGGCCCGCT	CCGTCCAAGG	RPS16	Ribosomal protein S16	19q13.1	11	224.572	430.43	0.521739	13	310.581	0.723071
ATCGGGCCCGGGGGCCT	ATCGGGCCCG	SCAND1	SCAN domain containing 1	20q11.1-q11.23	11	224.572	140.591	1.59734	7	167.236	1.34285
CTTATAATAAGCTGGGG	CTTATAATAA	HNRNPK	Heterogeneous nuclear ribonucleoprotein K	9q21.32-q21.33	11	224.572	256.391	0.875898	28	668.944	0.335712
GTAGGCACGGCGACTAC	GTAGGCACGG		Transcribed locus, strongly similar to NP_001095673.1 netrin 4 [Bos taurus]		11	224.572	40.5894	5.53278	3	71.6726	3.13331
GCTATGGGTCGGGGGAG	GCTATGGGTC	SOST	*Sclerosteosis +/-		11	224.572	0.294667	762.123			?
CTTATAATAAAGCCGGC	CTTATAATAA	FXYD2	FXYD domain containing ion transport regulator 2	11q23	11	224.572	42.4587	5.28919	28	668.944	0.335712
AATCTGTCTCCCAGTTA	AATCTGTCTC	MME	Membrane metallo-endopeptidase	3q25.1-q25.2	11	224.572	5.46543	41.0896			?
GGGCCATCGCCCAGGGG	GGGCCATCGC	BCAM	*Basal cell adhesion molecule (Lutheran blood group)		11	224.572	0.246174	912.249			?
GGGCAGGCGTGGGGAGC	GGGCAGGCGT	IER2	Immediate early response 2	19p13.13	11	224.572	340.755	0.659043	2	47.7817	4.69996
AGACCCACAACAAATAG	AGACCCACAA		Mitochondrial Sequence		11	224.572	562.683	0.39911	90	2150.18	0.104444
GAGGGTATACTGAGGGG	GAGGGTATAC	TFE3	Transcription factor binding to IGHM enhancer 3	Xp11.22	11	224.572	124.755	1.8001	1	23.8909	9.39992
AATGTAACTGAAATGCG	AATGTAACTG		Genomic Chromosome 2		11	224.572	6.73753	33.3316			?
GGATACAACCTCCCTCT	GGATACAACC	RBM6	RNA binding motif protein 6	3p21.3	11	224.572	158.579	1.41615			?
AACGGTCCCAGCCGAGG	AACGGTCCCA	CDKN1C	*Cyclin-dependent kinase inhibitor 1C (p57, Kip2)		11	224.572	1.18377	189.709			?
GAATCGGTTATACTCGG	GAATCGGTTA	NDUFS5	NADH dehydrogenase (ubiquinone) Fe-S protein 5, 15kDa (NADH-coenzyme Q reductase)	1p34.2-p33	11	224.572	408.222	0.550124	5	119.454	1.87998
GCTCCCAGACTCTGTCT	GCTCCCAGAC	SYNGR2	Synaptogyrin 2	17q25.3	11	224.572	302.845	0.741543	4	95.5635	2.34998
GCTGGGAGGGGCCTCTG	GCTGGGAGGG	EHD2	EH-domain containing 2	19q13.3	11	224.572	76.6526	2.92974			?
AAAGAAATGGTGCTACC	AAAGAAATGG	H19	H19, imprinted maternally expressed transcript (non-protein coding)	11p15.5	11	224.572	100.221	2.24077			?
ATGATAATTAAGAGAAG	ATGATAATTA		CDNA FLJ36844 fis, clone ASTRO2012601		11	224.572	20.21	11.1119			?
AGCTAAACTGTAACAAA	AGCTAAACTG		MRNA; cDNA DKFZp686B24120 (from clone DKFZp686B24120)		11	224.572	0.64205	349.774			?
GCCACCGTCCTGCTGTC	GCCACCGTCC		Transcribed locus, strongly similar to XP_001516585.1 PREDICTED: similar to predicted protein, partial [Ornithorhynchus anatinus]		11	224.572	144.231	1.55703	1	23.8909	9.39992
GGTGAGACACTCCAGTA	GGTGAGACAC	SLC25A6	Solute carrier family 25 (mitochondrial carrier; adenine nucleotide translocator), member 6	Xp22.32andYp11.3	11	224.572	558.7	0.401955	17	406.145	0.552937
GTACAGGCTTGGAGCTT	GTACAGGCTT	GAB2	GRB2-associated binding protein 2	11q14.1	11	224.572	49.1938	4.56505			?
AGAACAAAACCTCTTCT	AGAACAAAAC	PRDX1	Peroxiredoxin 1	1p34.1	11	224.572	750.997	0.299032	8	191.127	1.17499
CCACTAATGGAGAAAGG	CCACTAATGG		Transcribed locus		11	224.572	193.635	1.15977			?
GTAAGTGTACTGGAAAG	GTAAGTGTAC				11	224.572	1065.24	0.210818	24	573.381	0.391663
AGGAGCAAAGGAAGGGG	AGGAGCAAAG	BLVRB	Biliverdin reductase B (flavin reductase (NADPH))	19q13.1-q13.2	11	224.572	407.034	0.551728	3	71.6726	3.13331
AGAATAAAATACTGGCG	AGAATAAAAT	CYB5B	Cytochrome b5 type B (outer mitochondrial membrane)	16q22.1	11	224.572	175.76	1.27772			?
GCATAGGCTGCAACCCA	GCATAGGCTG	TUFM	Tu translation elongation factor, mitochondrial	16p11.2	11	224.572	468.517	0.479325	7	167.236	1.34285
ACATTCTTTTTCTCTCC	ACATTCTTTT	GPNMB	Glycoprotein (transmembrane) nmb	7p15	11	224.572	1716.89	0.130802	1	23.8909	9.39992
CTGCTAGGAAATTGTCC	CTGCTAGGAA	TRAM1	Translocation associated membrane protein 1	8q13.3	11	224.572	247.29	0.908132	2	47.7817	4.69996
CACAAACACATATGTGA	CACAAACACA	SRGAP2	SLIT-ROBO Rho GTPase activating protein 2	1q32.1	11	224.572	25.6399	8.75869			?
CTTTATTGAGTGTTATC	CTTTATTGAG	TTMA	Two transmembrane domain family member A	18p11.31	11	224.572	6.10088	36.8098			?
CTGAGTCTCCCAAGGCT	CTGAGTCTCC	GNAI2	Guanine nucleotide binding protein (G protein), alpha inhibiting activity polypeptide 2	3p21	11	224.572	180.231	1.24602	5	119.454	1.87998
CATTTGGTATTTTCGTC	CATTTGGTAT				11	224.572	244.214	0.919572	5	119.454	1.87998
AGCTGTCTCAAAGCCCT	AGCTGTCTCA	CD59	CD59 molecule, complement regulatory protein	11p13	11	224.572	152.94	1.46837	4	95.5635	2.34998
GCCCCACAGCCTCCTTC	GCCCCACAGC	TRIOBP	TRIO and F-actin binding protein	22q13.1	11	224.572	77.4951	2.89789	3	71.6726	3.13331
GACAACGCCGCCTTCTT	GACAACGCCG	PTGDS	*Prostaglandin D2 synthase 21kDa (brain) +/-		11	224.572	3.03464	74.0029			?
TATCTAAAGCTGTGCAA	TATCTAAAGC	NPHS2	*Nephrosis 2, idiopathic, steroid-resistant (podocin)	1q25.2	11	224.572	0	0			?
TACCTATTTACCTTGTC	TACCTATTTA				11	224.572	7.51198	29.8952			?
TACCCTAGAACTTAAAG	TACCCTAGAA	FLJ22447	Hypothetical gene supported by AK026100	14q23.1	11	224.572	411.337	0.545956	3	71.6726	3.13331
TAAAGGCACAGTGGCTC	TAAAGGCACA	LDB2	LIM domain binding 2	4p16	11	224.572	44.1121	5.09095			?
TAGCAATTGCACTGTGC	TAGCAATTGC		CDNA clone IMAGE:4799578		11	224.572	74.7044	3.00614	1	23.8909	9.39992
TTTCCCTACTAACATCC	TTTCCCTACT	APLP1	Amyloid beta (A4) precursor-like protein 1	19q13.1	11	224.572	75.8908	2.95915			?
TTTGCTCTCCCGGTTCT	TTTGCTCTCC	VCL	Vinculin	10q22.1-q23	11	224.572	164.662	1.36384	4	95.5635	2.34998
TACATTCTGTGGGGGGT	TACATTCTGT	MCL1	Myeloid cell leukemia sequence 1 (BCL2-related)	1q21	11	224.572	503.465	0.446054	3	71.6726	3.13331
TAGCCGCTGAGACCTGC	TAGCCGCTGA	NAPA	N-ethylmaleimide-sensitive factor attachment protein, alpha	19q13.32	11	224.572	148.851	1.50871	8	191.127	1.17499
TACTATTATCTATGACT	TACTATTATC				11	224.572	47.9308	4.68535			?
TACATTTGGACGCTGTC	TACATTTGGA	FAM127A	Family with sequence similarity 127, member A	Xq26	11	224.572	74.4219	3.01756	2	47.7817	4.69996
TACAGTATGTTCAAAGT	TACAGTATGT	GLUL	Glutamate-ammonia ligase (glutamine synthetase)	1q31	11	224.572	778.946	0.288303			?
GTGTGGGGGGCTGGGGG	GTGTGGGGGG	JUP	Junction plakoglobin	17q21	11	224.572	396.093	0.566969	7	167.236	1.34285
TGTGAGCCCCTTCTGCC	TGTGAGCCCC	PDLIM7	PDZ and LIM domain 7 (enigma)	5q35.3	11	224.572	88.2407	2.545	1	23.8909	9.39992
TACAAGAGGAAGTACTC	TACAAGAGGA	RPL6	Ribosomal protein L6	12q24.1	11	224.572	937.218	0.239616	13	310.581	0.723071
TGAACCCGCCAGCAGAG	TGAACCCGCC	MGAT4B	Mannosyl (alpha-1,3-)-glycoprotein beta-1,4-N-acetylglucosaminyltransferase, isozyme B	5q35	11	224.572	123.209	1.82269	5	119.454	1.87998
TGTGATCAGACTGCTAT	TGTGATCAGA	ATP5L	ATP synthase, H+ transporting, mitochondrial F0 complex, subunit G	11q23.3	11	224.572	1107.26	0.202818	11	262.8	0.854538
TTGGCCAGGCTGGTCTC	TTGGCCAGGC	NDUFV3	NADH dehydrogenase (ubiquinone) flavoprotein 3, 10kDa	21q22.3	11	224.572	883.542	0.254173	46	1098.98	0.204346
GCCGCCCTGCAGTCTGA	GCCGCCCTGC	ACADVL	Acyl-Coenzyme A dehydrogenase, very long chain	17p13-p11	10	204.157	172.072	1.18646	5	119.454	1.70908
GCTACAGGTAGAACTGG	GCTACAGGTA	RNF145	Ring finger protein 145	5q33.3	10	204.157	83.0378	2.4586			?
GGCCTGCTGCTGGTGGC	GGCCTGCTGC	C12orf57	Chromosome 12 open reading frame 57	12p13.31	10	204.157	463.838	0.440146	5	119.454	1.70908
ATGGGGGAGGCAGAGAG	ATGGGGGAGG	PODXL	Podocalyxin-like	7q32-q33	10	204.157	3.15686	64.6708			?
AGGCACCTGGGGCTTCT	AGGCACCTGG	TNNI1	Troponin I type 1 (skeletal, slow)	1q31.3	10	204.157	7.80111	26.1702	1	23.8909	8.54538
GACAAGGATGATCTAGG	GACAAGGATG	CX3CL1	Chemokine (C-X3-C motif) ligand 1	16q13	10	204.157	49.2157	4.1482			?
CTGCTATACGAGAGAAT	CTGCTATACG	RPL5	Ribosomal protein L5	1p22.1	10	204.157	1312.74	0.155519	10	238.909	0.854538
GCTGCTGTCAGCACCCA	GCTGCTGTCA	FAM65A	Family with sequence similarity 65, member A	16q22.1	10	204.157	2.06286	98.9677			?
ACCCTCCTGTCCAGCAG	ACCCTCCTGT	WFS1	Wolfram syndrome 1 (wolframin)	4p16	10	204.157	4.48619	45.5078			?
AATTTTCATTAAAAACC	AATTTTCATT	MSRB3	Methionine sulfoxide reductase B3	12q14.3	10	204.157	52.426	3.89419			?
CGGAAGTCCTCGCCAGG	CGGAAGTCCT	PTGDS	*Prostaglandin D2 synthase 21kDa (brain) +/-		10	204.157	1.16971	174.536			?
GCCCCCTTACAAAGGAC	GCCCCCTTAC				10	204.157	12.3585	16.5195			?
GCCAGGTTGCCTAGGAG	GCCAGGTTGC	LEPREL1	Leprecan-like 1	3q28	10	204.157	23.2862	8.76729	4	95.5635	2.13635
GGCTCCTCGAGGACAGG	GGCTCCTCGA	TAPBP	TAP binding protein (tapasin)	6p21.3	10	204.157	168.344	1.21274	1	23.8909	8.54538
GGCTCCCACTGCAGCCT	GGCTCCCACT	HSP90AB1	Heat shock protein 90kDa alpha (cytosolic), class B member 1	6p12	10	204.157	968.831	0.210725	8	191.127	1.06817
CCCTAGGTTGGGCCCCT	CCCTAGGTTG	PLXNB2	Plexin B2	22q13.33	10	204.157	77.1673	2.64564	4	95.5635	2.13635
GACATCCCGCCACCCAG	GACATCCCGC	CTSD	Similar to RIKEN cDNA 6330512M04 gene (mouse)	11p15.5	10	204.157	35.2663	5.789	4	95.5635	2.13635
AAGTCATCTATGTGGAA	AAGTCATCTA	TMEM47	Transmembrane protein 47	Xp11.4	10	204.157	41.4692	4.92309			?
GCAATTCACCTATTTTA	GCAATTCACC	BEX4	BEX family member 4	Xq22.1-q22.3	10	204.157	54.1535	3.76996	2	47.7817	4.27269
GGTGAAGACAAAACAAG	GGTGAAGACA	LOC388076	Hypothetical LOC388076	15q11.2	10	204.157	346.617	0.588998	3	71.6726	2.84846
CTCATAAGGAAAGGTTA	CTCATAAGGA				10	204.157	1054.68	0.193572	97	2317.41	0.0880967
GACCCTGCCCTGCGCTC	GACCCTGCCC	FKBP8	FK506 binding protein 8, 38kDa	19p12	10	204.157	146.188	1.39653	34	812.289	0.251335
CTGTGTGACTGACTGTG	CTGTGTGACT	ACADS	Acyl-Coenzyme A dehydrogenase, C-2 to C-3 short chain	12q22-qter	10	204.157	48.4437	4.21431	2	47.7817	4.27269
CTGTCCTAGCAGCCACC	CTGTCCTAGC	TAX1BP3	Tax1 (human T-cell leukemia virus type I) binding protein 3	17p13	10	204.157	71.7963	2.84355	1	23.8909	8.54538
CCAAATGCTGGCAAAAA	CCAAATGCTG	C10orf104	Chromosome 10 open reading frame 104	10q22.1	10	204.157	76.5012	2.66867	3	71.6726	2.84846
GCGACCGTCACAGCGCT	GCGACCGTCA	ALDOA	Aldolase A, fructose-bisphosphate	16p11.2	10	204.157	808.905	0.252386	48	1146.76	0.178029
CTCATCAGCTTATGGCT	CTCATCAGCT	CAP1	CAP, adenylate cyclase-associated protein 1 (yeast)	1p34.2	10	204.157	209.187	0.975953	5	119.454	1.70908
GGGGGCTGCTCGGGGCA	GGGGGCTGCT	LRFN4	Leucine rich repeat and fibronectin type III domain containing 4	11q13.1	10	204.157	43.8215	4.65882	1	23.8909	8.54538
CCTTCCAAATTGTGGGT	CCTTCCAAAT	MDH2	Malate dehydrogenase 2, NAD (mitochondrial)	7cen-q22	10	204.157	508.885	0.401184	3	71.6726	2.84846
ATGGCTGGTATCGATGA	ATGGCTGGTA	RPS2	Ribosomal protein S2	16p13.3	10	204.157	2843.93	0.0717868	27	645.053	0.316496
ACAGGGTGACCCTGGAG	ACAGGGTGAC	EDF1	Endothelial differentiation-related factor 1	9q34.3	10	204.157	234.51	0.870567	7	167.236	1.22077
GAAAGGTCTGGAAGCTC	GAAAGGTCTG				10	204.157	124.466	1.64027	3	71.6726	2.84846
CAGCTCCGCTTTGCCCG	CAGCTCCGCT	DUT	Deoxyuridine triphosphatase	15q15-q21.1	10	204.157	156.114	1.30774	1	23.8909	8.54538
CTGAGACAAAGCAGCTG	CTGAGACAAA	BTF3	Basic transcription factor 3	5q13.2	10	204.157	451.88	0.451794	6	143.345	1.42423
CCACAGGAGAATTCGGG	CCACAGGAGA	PERP	PERP, TP53 apoptosis effector	6q24	10	204.157	975.055	0.20938			?
GAAGGGACCGGTTGTGC	GAAGGGACCG				10	204.157	20.6296	9.89631	1	23.8909	8.54538
CGTGCGAGACACGTGTG	CGTGCGAGAC	TMEM204	Transmembrane protein 204	16p13.3	10	204.157	8.74093	23.3564			?
GCGGGTGGCGTGCTCTG	GCGGGTGGCG				10	204.157	24.3435	8.38649			?
AGGAGCGGGGTTTAAAG	AGGAGCGGGG				10	204.157	77.6342	2.62973	4	95.5635	2.13635
CTGACCGGTGCCTTGGG	CTGACCGGTG	PBXIP1	Pre-B-cell leukemia homeobox interacting protein 1	1q21.3	10	204.157	73.971	2.75996	3	71.6726	2.84846
GAAACCCTGAATTCTCC	GAAACCCTGA				10	204.157	47.2598	4.31988			?
AGCATTGTTAGAAAAGA	AGCATTGTTA				10	204.157	3.90429	52.2904			?
AATAAATTATGCTCACC	AATAAATTAT				10	204.157	32.7249	6.23858			?
GGGGACTGAAGAGTTCG	GGGGACTGAA	UQCRQ	Ubiquinol-cytochrome c reductase, complex III subunit VII, 9.5kDa	5q31.1	10	204.157	558.857	0.365311	3	71.6726	2.84846
CCCCTCCCCAGGACTCC	CCCCTCCCCA	LMF2	Lipase maturation factor 2	22q13.33	10	204.157	56.8583	3.59062	2	47.7817	4.27269
GAACGCCTAATAAAGCA	GAACGCCTAA	DPYSL2	Dihydropyrimidinase-like 2	8p22-p21	10	204.157	214.127	0.953437	2	47.7817	4.27269
AATATGTGGGCTAAGAA	AATATGTGGG	COX6C	Cytochrome c oxidase subunit VIc	8q22-q23	10	204.157	671.072	0.304225	6	143.345	1.42423
GTGTTGCACAAGTACGT	GTGTTGCACA	RPS13	Ribosomal protein S13	11p15	10	204.157	1104.77	0.184795	3	71.6726	2.84846
GTTTCTGCAATGAGAGG	GTTTCTGCAA	RGPD6	RANBP2-like and GRIP domain containing 5	2q13	10	204.157	203.563	1.00292	1	23.8909	8.54538
GTGACAACACTCAGAAT	GTGACAACAC	VDAC1	Voltage-dependent anion channel 1	5q31	10	204.157	289.632	0.704884	3	71.6726	2.84846
TCAGACGCAGCCGTAGA	TCAGACGCAG	PTMAP7	Prothymosin, alpha	2q35-q36	10	204.157	414.48	0.492561	23	549.49	0.371538
TGTACCTGTAATATTTT	TGTACCTGTA	TUBA1B	Tubulin, alpha 1b	12q13.12	10	204.157	1908.52	0.106971	12	286.69	0.712115
TTTTGGTGCACAAAATC	TTTTGGTGCA	ARRDC4	Arrestin domain containing 4	15q26.3	10	204.157	22.2857	9.16089			?
TCTATAGAGTTGGCAGT	TCTATAGAGT	ARPP-19	Cyclic AMP phosphoprotein, 19 kD	15q21.2	10	204.157	151.273	1.34959	2	47.7817	4.27269
TGGAACCCGGTCTTGTG	TGGAACCCGG	BMP7	Bone morphogenetic protein 7	20q13	10	204.157	17.6988	11.535			?
TCCAGCCCCACTTCCCT	TCCAGCCCCA	SPOCK2	Sparc/osteonectin, cwcv and kazal-like domains proteoglycan (testican) 2	10pter-q25.3	10	204.157	3.34565	61.0215			?
TAGGAAAGTAAAATGGA	TAGGAAAGTA	F3	Coagulation factor III (thromboplastin, tissue factor)	1p22-p21	10	204.157	25.5653	7.9857			?
TTTCCACTTAATACCAG	TTTCCACTTA	SLC9A3R2	Solute carrier family 9 (sodium/hydrogen exchanger), member 3 regulator 2	16p13.3	10	204.157	47.3197	4.31441	3	71.6726	2.84846
TGGCTAGTGTTTGCCGA	TGGCTAGTGT	PSMB7	Proteasome (prosome, macropain) subunit, beta type, 7	9q34.11-q34.12	10	204.157	322.529	0.632987	5	119.454	1.70908
TGGTAGTTACCTATAAA	TGGTAGTTAC	DYNC1I2	Dynein, cytoplasmic 1, intermediate chain 2	2q31.1	10	204.157	192.58	1.06012	2	47.7817	4.27269
TAATAAATGCTGCAGCC	TAATAAATGC	PNPLA2	Patatin-like phospholipase domain containing 2	11p15.5	10	204.157	431.4	0.473242	1	23.8909	8.54538
TGCAGGCCTGGAAGAGC	TGCAGGCCTG	WARS	Tryptophanyl-tRNA synthetase	14q32.31	10	204.157	120.548	1.69357			?
TGAGCCCGGCCGGCCCA	TGAGCCCGGC	SCYL1	SCY1-like 1 (S. cerevisiae)	11q13	10	204.157	218.53	0.934229	1	23.8909	8.54538
TCCTCTGCGCCAGGGGA	TCCTCTGCGC	ATP10A	ATPase, class V, type 10A	15q11.2	10	204.157	4.99033	40.9104			?
AAACTGACAGATGTTTT	AAACTGACAG				9	183.741	17.2052	10.6794			?
GGTTTGGCTTAGGCTGG	GGTTTGGCTT	UQCRH	Ubiquinol-cytochrome c reductase hinge protein	1p33	9	183.741	1399.74	0.131268	5	119.454	1.53817
CTGCTGCAGCCCGCGGG	CTGCTGCAGC	PTGDS	Prostaglandin D2 synthase 21kDa (brain)	9q34.2-q34.3	9	183.741	0.893311	205.685			?
GCCCCTCCGGCCAGCCG	GCCCCTCCGG	CHCHD2	Coiled-coil-helix-coiled-coil-helix domain containing 2	7p11.2	9	183.741	422.588	0.4348	2	47.7817	3.84542
CCGCCTCCGGGAATGAG	CCGCCTCCGG	PAR-SN	Small nuclear ribonucleoprotein polypeptide N	15q11.2	9	183.741	146.219	1.25661	5	119.454	1.53817
ATGTAGGTGCCACCCAC	ATGTAGGTGC	PPAP2B	Phosphatidic acid phosphatase type 2B	1pter-p22.1	9	183.741	15.9854	11.4943	5	119.454	1.53817
CAGCTGGGGCGCGGCGG	CAGCTGGGGC	PTBP1	Polypyrimidine tract binding protein 1	19p13.3	9	183.741	222.887	0.824369			?
CTGTGTTTGCAGCAGAC	CTGTGTTTGC				9	183.741	4.94816	37.1332			?
GAGGGCCGGTGACATCT	GAGGGCCGGT	H2AFJ	H2A histone family, member J	12p12	9	183.741	147.21	1.24815	4	95.5635	1.92271
ATGCATTTTGGGGGTTA	ATGCATTTTG	TNNT2	Troponin T type 2 (cardiac)	1q32	9	183.741	2.40273	76.4716	1	23.8909	7.69085
CCCGTCCGGAACGTCTA	CCCGTCCGGA	RPL13	Ribosomal protein L13	16q24.3|17p11.2	9	183.741	1427.8	0.128688	68	1624.58	0.113101
GGAAGGGAGGCATCCCA	GGAAGGGAGG	HCFC1R1	Host cell factor C1 regulator 1 (XPO1 dependent)	16p13.3	9	183.741	173.648	1.05812	4	95.5635	1.92271
AGCTGTCCCCACATTAG	AGCTGTCCCC				9	183.741	300.536	0.611377	12	286.69	0.640904
GACTTTCTGAAAAACTA	GACTTTCTGA				9	183.741	1.97284	93.1353			?
CTGTGGCCGGACTTGTC	CTGTGGCCGG	MAF1	MAF1 homolog (S. cerevisiae)	8q24.3	9	183.741	96.0585	1.9128	2	47.7817	3.84542
ATGTAGTAGTGTCTTAC	ATGTAGTAGT	HNRNPD	Heterogeneous nuclear ribonucleoprotein D (AU-rich element RNA binding protein 1, 37kDa)	4q21.1-q21.2	9	183.741	538.159	0.341425	4	95.5635	1.92271
AAAGCAGTTTAGCATTG	AAAGCAGTTT	APOL1	Apolipoprotein L, 1	22q13.1	9	183.741	103.464	1.7759			?
CCTGCAATCCCAGCACT	CCTGCAATCC	CYCS	Cytochrome c, somatic	7p15.2	9	183.741	59.4579	3.09027	11	262.8	0.699168
CAAAATCAGGAAAGGCT	CAAAATCAGG	CCNI	Cyclin I	4q21.1	9	183.741	409.447	0.448754	4	95.5635	1.92271
GAAATGATGAGTCAGAA	GAAATGATGA	PFDN5	Prefoldin subunit 5	12q12	9	183.741	430.015	0.42729	11	262.8	0.699168
CTTGACATACCTACCAG	CTTGACATAC	DUSP1	Dual specificity phosphatase 1	5q34	9	183.741	358.913	0.511937			?
GCAAGAAAGTGCTCGGT	GCAAGAAAGT	HBB	Hemoglobin, beta	11p15.5	9	183.741	424.544	0.432796			?
CCAAACGTGTAACAATT	CCAAACGTGT	H3F3A	H3 histone, family 3A	1q41	9	183.741	359.091	0.511684	12	286.69	0.640904
GTAGTTCTGGAAATGTC	GTAGTTCTGG				9	183.741	30.128	6.09868			?
AAGATTGGTGGGATTTT	AAGATTGGTG	CD9	CD9 molecule	12p13.3	9	183.741	219.214	0.838182	7	167.236	1.09869
CTGAGTTAGGTAGGTGG	CTGAGTTAGG	SLC10A3	Solute carrier family 10 (sodium/bile acid cotransporter family), member 3	Xq28	9	183.741	129.862	1.41489	1	23.8909	7.69085
AAGAAGACTTCTTTCTC	AAGAAGACTT	GABARAP	GABA(A) receptor-associated protein	17p13.1	9	183.741	435.59	0.421821	2	47.7817	3.84542
ACAGCTAACAGGGACGG	ACAGCTAACA	MAN2B2	Mannosidase, alpha, class 2B, member 2	4p16.1	9	183.741	47.6386	3.85697	1	23.8909	7.69085
ATAATTCTTTGTATATA	ATAATTCTTT	RPS29	Ribosomal protein S29	14q	9	183.741	4801.31	0.0382689	19	453.926	0.404781
ACATCATCGATGACATC	ACATCATCGA	RPL12	Ribosomal protein L12	9q34	9	183.741	2196.6	0.0836478	16	382.254	0.480678
CACTTCAAGGGCAGCCT	CACTTCAAGG	LY6E	Lymphocyte antigen 6 complex, locus E	8q24.3	9	183.741	269.649	0.681408	2	47.7817	3.84542
CGCGGCGGCGACGGCAC	CGCGGCGGCG	C1QL1	Complement component 1, q subcomponent-like 1	17q21	9	183.741	4.72576	38.8808	1	23.8909	7.69085
GGTGAGACCTGACCAGT	GGTGAGACCT	PEBP1	Phosphatidylethanolamine binding protein 1	12q24.23	9	183.741	156.614	1.17321	27	645.053	0.284846
GGAAGGGGGAGGACCAG	GGAAGGGGGA				9	183.741	229.194	0.801682			?
CCCGCCTCTTCACGGGC	CCCGCCTCTT		Transcribed locus, strongly similar to NP_001006241.1 ribosomal protein L3 [Gallus gallus]		9	183.741	149.481	1.22919	41	979.526	0.187582
CTTAAGGTCAGAAGTCA	CTTAAGGTCA		Genomic Chrom 14		9	183.741	0.323523	567.938			?
AGCTACCGGGCCAGCTC	AGCTACCGGG	EFEMP2	EGF-containing fibulin-like extracellular matrix protein 2	11q13	9	183.741	29.3988	6.24995	1	23.8909	7.69085
GGCCCTGAGCGTCCTGC	GGCCCTGAGC	POLR2L	Polymerase (RNA) II (DNA directed) polypeptide L, 7.6kDa	11p15	9	183.741	86.1722	2.13225	7	167.236	1.09869
ACAAGTACTGTATTTTT	ACAAGTACTG	CDH5	Cadherin 5, type 2, VE-cadherin (vascular epithelium)	16q22.1	9	183.741	38.2655	4.80174			?
GGGCCCTTCCTTGTGTT	GGGCCCTTCC	TRPC4AP	Transient receptor potential cation channel, subfamily C, member 4 associated protein	20q11.22	9	183.741	125.416	1.46505	2	47.7817	3.84542
GCCGTGGAGAGCACCGG	GCCGTGGAGA	MVP	Major vault protein	16p13.1-p11.2	9	183.741	82.9782	2.21433	11	262.8	0.699168
ACATCTGCCTGGGCCCT	ACATCTGCCT	ALS2CL	ALS2 C-terminal like	3p21.31	9	183.741	9.47088	19.4006	1	23.8909	7.69085
CTCCACCTGGTGGCCCA	CTCCACCTGG	PMM1	Phosphomannomutase 1	22q13.2	9	183.741	37.6512	4.88008			?
CACTTATCGGTTTGGGG	CACTTATCGG				9	183.741	3.58492	51.2539			?
AGCAATGAAAAGGCCAA	AGCAATGAAA	NFASC	Neurofascin homolog (chicken)	1q32.1	9	183.741	4.7026	39.0722			?
ATAAAGTAACTGGTTTG	ATAAAGTAAC	STRAP	Serine/threonine kinase receptor associated protein	12p12.3	9	183.741	360.192	0.51012	4	95.5635	1.92271
CACTTGCCCTAATAAAA	CACTTGCCCT	NDUFB9	NADH dehydrogenase (ubiquinone) 1 beta subcomplex, 9, 22kDa	8q13.3	9	183.741	407.247	0.451178	14	334.472	0.549346
CTTTGGAAATTTGGAAG	CTTTGGAAAT	RCAN1	Regulator of calcineurin 1	21q22.1-q22.2|21q22.12	9	183.741	49.6735	3.69897			?
AGGAGGGGCTGGGACTG	AGGAGGGGCT	RAPGEF3	Rap guanine nucleotide exchange factor (GEF) 3	12q13.1	9	183.741	5.56709	33.0048	3	71.6726	2.56362
GAGAGTGTCTGCGGATA	GAGAGTGTCT	TIMP1	TIMP metallopeptidase inhibitor 1	Xp11.3-p11.23	9	183.741	275.342	0.667319	2	47.7817	3.84542
AATAAAGCCTTTGTATC	AATAAAGCCT	LOC100129792	Selenoprotein P, plasma, 1	5q31	9	183.741	183.976	0.998725	1	23.8909	7.69085
CACCACGGTGTCTGTGT	CACCACGGTG	EVL	Enah/Vasp-like	14q32.2	9	183.741	236.75	0.776099			?
ATGACACTCACAGGGAG	ATGACACTCA				9	183.741	143.327	1.28197			?
CTCTGAGGTACTACTGC	CTCTGAGGTA	PAK1	P21/Cdc42/Rac1-activated kinase 1 (STE20 homolog, yeast)	11q13-q14	9	183.741	78.1912	2.34989			?
GCCTGGAGGGCTGGTGG	GCCTGGAGGG	OAZ2	Ornithine decarboxylase antizyme 2	15q22.31	9	183.741	155.464	1.18189			?
CGGTTACTGTGGGCTCC	CGGTTACTGT	NDUFS6	NADH dehydrogenase (ubiquinone) Fe-S protein 6, 13kDa (NADH-coenzyme Q reductase)	5p15.33	9	183.741	268.41	0.684554	6	143.345	1.28181
GTCACACCACAAGTAAA	GTCACACCAC	PTMAP7	Prothymosin, alpha	2q35-q36	9	183.741	431.288	0.426029	7	167.236	1.09869
CTGTTAATAAATACTGG	CTGTTAATAA	MRPL40	Mitochondrial ribosomal protein L40	22q11.21	9	183.741	107.732	1.70554			?
CTCCAATAAAAATGATT	CTCCAATAAA	TLN1	Talin 1	9p13	9	183.741	127.294	1.44344	1	23.8909	7.69085
TAGTTGAAGTCTGTGGA	TAGTTGAAGT	UQCRB	Ubiquinol-cytochrome c reductase binding protein	8q22	9	183.741	618.558	0.297047	17	406.145	0.452403
GTCTGAGCTCCCTGCCC	GTCTGAGCTC	CHCHD10	Chromosome 22 open reading frame 16	22q11.23	9	183.741	132.452	1.38722	14	334.472	0.549346
TACACGTGAGGAGGTTG	TACACGTGAG	RNF181	Ring finger protein 181	2p11.2	9	183.741	243.366	0.754997			?
TTCTATTTCAGTGCCAA	TTCTATTTCA	MSN	Moesin	Xq11.2-q12	9	183.741	230.043	0.798725	4	95.5635	1.92271
GTGCCTAGGGATGCAGG	GTGCCTAGGG	AGTRAP	Angiotensin II receptor-associated protein	1p36.22	9	183.741	204.503	0.898478	6	143.345	1.28181
TTCTCCCAAATACCGTT	TTCTCCCAAA	COL4A2	Collagen, type IV, alpha 2	13q34	9	183.741	108.183	1.69843	2	47.7817	3.84542
TGGACCCCCCGGGCGGC	TGGACCCCCC	FAM108A3	Family with sequence similarity 108, member A1	19p13.3	9	183.741	164.543	1.11668	3	71.6726	2.56362
TTAAAAGTCACTGTGCA	TTAAAAGTCA	TNS3	Tensin 3	7p12.3	9	183.741	29.9477	6.13539	1	23.8909	7.69085
TGAGTGAATTCCTGGAT	TGAGTGAATT	CGNL1	Cingulin-like 1	15q21.3	9	183.741	27.5755	6.6632	1	23.8909	7.69085
TGAAGGAGCCGTCTCCA	TGAAGGAGCC	ATP5G2	ATP synthase, H+ transporting, mitochondrial F0 complex, subunit C2 (subunit 9)	12q13.13	9	183.741	340.889	0.539006	5	119.454	1.53817
TGTGTTGTGTCCAGCCT	TGTGTTGTGT		MRNA; cDNA DKFZp434E109 (from clone DKFZp434E109)		9	183.741	56.9996	3.22355			?
GTGGCAGGTGCCTGTAG	GTGGCAGGTG	ERAP2	Endoplasmic reticulum aminopeptidase 2	5q15	9	183.741	48.8375	3.76229	18	430.036	0.427269
TGGGAAGTGGGCTCCTT	TGGGAAGTGG	MEG3	Maternally expressed 3	14q32	9	183.741	149.321	1.23051			?
GTGGCATCACCCATAAA	GTGGCATCAC	NOLA3	Nucleolar protein family A, member 3 (H/ACA small nucleolar RNPs)	15q14-q15	9	183.741	285.766	0.642977	1	23.8909	7.69085
TCACAGCCCCCTAGGAG	TCACAGCCCC	SOX18	SRY (sex determining region Y)-box 18	20q13.33	9	183.741	24.2778	7.56827			?
GTTGTGGTTAATCTGCT	GTTGTGGTTA				9	183.741	112.074	1.63947	36	860.071	0.213635
TTCCCTTCTTCTTAGCA	TTCCCTTCTT	HLA-DPB1	Major histocompatibility complex, class II, DP beta 1	6p21.3	9	183.741	274.299	0.669856	3	71.6726	2.56362
TGTATGCCGTCCTCCCC	TGTATGCCGT	NFE2L1	Nuclear factor (erythroid-derived 2)-like 1	17q21.3	9	183.741	24.1111	7.62058	3	71.6726	2.56362
TCCCGAGGTCCACCTCC	TCCCGAGGTC	BAT3	HLA-B associated transcript 3	6p21.3	9	183.741	125.603	1.46287			?
TTTTATGGAATTGTTCA	TTTTATGGAA	GNAI2	Guanine nucleotide binding protein (G protein), alpha inhibiting activity polypeptide 2	3p21	9	183.741	520.094	0.353284	3	71.6726	2.56362
TGGCTTGCTCAGTGTTT	TGGCTTGCTC	CROP	Cisplatin resistance-associated overexpressed protein	17q21.33	9	183.741	187.795	0.978413			?
GTTAGAAATATTTTGTG	GTTAGAAATA	UGT2B7	UDP glucuronosyltransferase 2 family, polypeptide B7	4q13	9	183.741	3.67937	49.9382	6	143.345	1.28181
GTTAACGTCCCTAAAAC	GTTAACGTCC	RPL36A	Ribosomal protein L36a	Xq22.1	9	183.741	872.285	0.210643	1	23.8909	7.69085
TTCCCTGGGAAGACGGG	TTCCCTGGGA	ZBTB4	Zinc finger and BTB domain containing 4	17p13.1	9	183.741	48.9556	3.75322	1	23.8909	7.69085
TGGCGTACGGAAGACCC	TGGCGTACGG				9	183.741	525.568	0.349605	8	191.127	0.961356
TGGGCTACGGTGTGACA	TGGGCTACGG				9	183.741	19.8579	9.25281	4	95.5635	1.92271
TCCTCAACCCCAAATCC	TCCTCAACCC	TNNC1	Troponin C type 1 (slow)	3p21.3-p14.3	9	183.741	10.6492	17.254			?
TCTCTTCACCGTGCCAG	TCTCTTCACC		CDNA clone MGC:134704 IMAGE:40022212		9	183.741	37.8579	4.85344	2	47.7817	3.84542
TCCAGCCCCTGAAGTTG	TCCAGCCCCT	INF2	Inverted formin, FH2 and WH2 domain containing	14q32.33	9	183.741	15.8805	11.5702	2	47.7817	3.84542
TATCCTGGCTCCTAGCT	TATCCTGGCT	STOM	Stomatin	9q34.1	9	183.741	191.561	0.959178	3	71.6726	2.56362
TGTTGTTACAATTTTCT	TGTTGTTACA	NGRN	Neugrin, neurite outgrowth associated	15q26.1	9	183.741	138.829	1.32351	1	23.8909	7.69085
TCCTGCCCCATCCCTAT	TCCTGCCCCA	PTMS	Parathymosin	12p13	9	183.741	191.434	0.959815	9	215.018	0.854538
GAACCCTTCTCCACTTC	GAACCCTTCT		Transcribed locus, strongly similar to NP_536845.1 cytochrome c oxidase subunit I [Homo sapiens]		8	163.325	52.9721	3.08323	2	47.7817	3.41815
AGTTTCCCAATTAAAAA	AGTTTCCCAA				8	163.325	72.1313	2.26428	4	95.5635	1.70908
GTCCCAACACAGGCTAC	GTCCCAACAC	SLC38A10	Solute carrier family 38, member 10	17q25.3	8	163.325	59.7071	2.73544			?
AAACTCGGGTCCCCACA	AAACTCGGGT				8	163.325	56.1083	2.91089	1	23.8909	6.83631
AATACTTAAATGCCAAC	AATACTTAAA		CDNA clone IMAGE:3030163		8	163.325	203.116	0.804098			?
ATGCTTCTGCAGAGACT	ATGCTTCTGC	CDC42EP3	CDC42 effector protein (Rho GTPase binding) 3	2p21	8	163.325	9.84892	16.5831			?
GCTCTCCCCCCTAGCCC	GCTCTCCCCC	NR1H2	Nuclear receptor subfamily 1, group H, member 2	19q13.3-q13.3	8	163.325	99.286	1.645	2	47.7817	3.41815
CCTGTAATCCCAGCTGC	CCTGTAATCC	hCG_20857	Hypothetical protein LOC100134860	1q21.2-q21.3	8	163.325	134.443	1.21483	114	2723.56	0.0599676
GCAAAACCCCATCTCTA	GCAAAACCCC	CDAN1	Congenital dyserythropoietic anemia, type I	15q15.2	8	163.325	251.183	0.650223	20	477.817	0.341815
CTGCTATGGTCACTGAG	CTGCTATGGT	NRN1	Neuritin 1	6p25.1	8	163.325	23.8202	6.8566			?
ATGTACTAAAGTAGAGC	ATGTACTAAA	TFG	TRK-fused gene	3q12.2	8	163.325	298.539	0.547081			?
CTTGATTCCCACGCTAC	CTTGATTCCC	FLJ23867	Quiescin Q6 sulfhydryl oxidase 1	1q24	8	163.325	152.005	1.07447	1	23.8909	6.83631
GCCATATTATGAAAATA	GCCATATTAT	CRIM1	Cysteine rich transmembrane BMP regulator 1 (chordin-like)	2p21	8	163.325	31.038	5.26211			?
GTATTGGCCTTTTAAAC	GTATTGGCCT	TM9SF2	Transmembrane 9 superfamily member 2	13q32.3	8	163.325	230.523	0.708499	2	47.7817	3.41815
ATACTGTCAGTTACCTT	ATACTGTCAG	TMEM59	Transmembrane protein 59	1p36-p31	8	163.325	125.371	1.30274			?
ACAGGCTACGGACGACC	ACAGGCTACG	TAGLN	Transgelin	11q23.2	8	163.325	249.28	0.655187	11	262.8	0.621482
GGAAGTTTCGATAGAAG	GGAAGTTTCG	MRPL51	Mitochondrial ribosomal protein L51	12p13.3-p13.1	8	163.325	224.659	0.726993	4	95.5635	1.70908
ACTTGGAGCCGGCAGAG	ACTTGGAGCC	CALM1	Calmodulin 1 (phosphorylase kinase, delta)	14q24-q31	8	163.325	197.738	0.825968	3	71.6726	2.27877
ATCAAGTTCGAGGAGGC	ATCAAGTTCG	TRAPPC5	Trafficking protein particle complex 5	19p13.2	8	163.325	231.759	0.704719	8	191.127	0.854538
GGGCGCTGTGGGCGCCG	GGGCGCTGTG	UQCR	Ubiquinol-cytochrome c reductase, 6.4kDa subunit	19p13.3	8	163.325	210.695	0.775174	9	215.018	0.75959
AAGTGGGTGCCCCACTC	AAGTGGGTGC	CIRBP	Cold inducible RNA binding protein	19p13.3	8	163.325	83.9293	1.94599	6	143.345	1.13938
GGCCGCGTTCGCACCAA	GGCCGCGTTC	RPS17	Ribosomal protein S17	15q	8	163.325	871.707	0.187363	2	47.7817	3.41815
AGTGCAAGACGTCTTGT	AGTGCAAGAC				8	163.325	219.86	0.742861	43	1027.31	0.158984
AACGAACGTGGCTGTAT	AACGAACGTG	PLCE1	Phospholipase C, epsilon 1	10q23	8	163.325	3.57015	45.7474			?
GTCCCTGCCTTAGGCCT	GTCCCTGCCT	GSTM2	Glutathione S-transferase M2 (muscle)	1p13.3	8	163.325	132.645	1.2313	1	23.8909	6.83631
CTTGTAATCCTACTTGG	CTTGTAATCC		Transcribed locus, weakly similar to NP_002029.3 interferon, alpha-inducible protein 6 isoform a [Homo sapiens]		8	163.325	260.709	0.626465	9	215.018	0.75959
CCAGAGGCTGTTCACCT	CCAGAGGCTG				8	163.325	130.239	1.25404	5	119.454	1.36726
AAACAGTGTATTTGGGG	AAACAGTGTA	TNFRSF14	Tumor necrosis factor receptor superfamily, member 14 (herpesvirus entry mediator)	1p36.3-p36.2	8	163.325	123.76	1.31969			?
CAAGGGTAAGAATGAGT	CAAGGGTAAG	EFEMP1	EGF-containing fibulin-like extracellular matrix protein 1	2p16	8	163.325	227.021	0.719428	2	47.7817	3.41815
GGGCCCAGGAGTTGGGG	GGGCCCAGGA	GSDMDC1	Gasdermin domain containing 1	8q24.3	8	163.325	275.633	0.592546	5	119.454	1.36726
GGCCGGGGGCAGTTCTC	GGCCGGGGGC	PBX2	Pre-B-cell leukemia homeobox 2	6p21.3	8	163.325	87.6372	1.86365	2	47.7817	3.41815
GCGAAACCCCATCTCTA	GCGAAACCCC	COQ10B	Coenzyme Q10 homolog B (S. cerevisiae)	2q33.1	8	163.325	200.071	0.816336	37	883.962	0.184765
GGAGGCTGAGGTGGGAG	GGAGGCTGAG	DEGS1	Degenerative spermatocyte homolog 1, lipid desaturase (Drosophila)	1q42.11	8	163.325	257.429	0.634449	4	95.5635	1.70908
CCTGCCTCGTAGTGAAG	CCTGCCTCGT	SCHIP1	Schwannomin interacting protein 1	3q25.33	8	163.325	26.3367	6.20144			?
AGCAAGAAACTGCCTGC	AGCAAGAAAC	CLDND1	Claudin domain containing 1	3q12.1	8	163.325	90.4674	1.80535			?
CCGCTGCTTGTATGGCT	CCGCTGCTTG	DNAJB2	DnaJ (Hsp40) homolog, subfamily B, member 2	2q32-q34	8	163.325	48.8396	3.34411			?
AAATATGTGTTGTTTTC	AAATATGTGT	ESAM	Endothelial cell adhesion molecule	11q24.2	8	163.325	64.5174	2.53149			?
GCTAGGTTTATAGATAG	GCTAGGTTTA				8	163.325	369.143	0.442444	136	3249.16	0.050267
AGGACAAACCCCAATGC	AGGACAAACC	GMDS	GDP-mannose 4,6-dehydratase	6p25	8	163.325	25.4919	6.40695			?
ATTCTGTTGTAACAGTT	ATTCTGTTGT	MAP4	Microtubule-associated protein 4	3p21	8	163.325	99.8748	1.6353	1	23.8909	6.83631
CTGTACAGACACCACCA	CTGTACAGAC	TUBB2C	Tubulin, beta 2C	9q34	8	163.325	577.809	0.282663	3	71.6726	2.27877
CTGGGCGTGTCGCTCTT	CTGGGCGTGT	LOC100128731	Similar to hCG23722	2p23.3	8	163.325	252.448	0.646967	5	119.454	1.36726
GGCTTTACCCTTCCCTG	GGCTTTACCC	EIF5A	Eukaryotic translation initiation factor 5A	17p13-p12	8	163.325	798.527	0.204533	13	310.581	0.52587
AATGAACAATAAAGCCC	AATGAACAAT	NINJ1	Ninjurin 1	9q22	8	163.325	203.738	0.801645			?
ACTGCCCGCTGCTGTGA	ACTGCCCGCT	ECM1	Extracellular matrix protein 1	1q21	8	163.325	69.6628	2.34451	1	23.8909	6.83631
AAAGAAAGTGGAAGCTA	AAAGAAAGTG	LOC100128197	Mannosyl (alpha-1,3-)-glycoprotein beta-1,2-N-acetylglucosaminyltransferase	5q35	8	163.325	111.559	1.46402	3	71.6726	2.27877
CTGGTGAGCGAGCCACA	CTGGTGAGCG	NPEPL1	Aminopeptidase-like 1	20q13.32	8	163.325	39.8526	4.09824	1	23.8909	6.83631
GCCCGCCTTGTGGCCAC	GCCCGCCTTG	POLR2J	Polymerase (RNA) II (DNA directed) polypeptide J, 13.3kDa	7q22.1	8	163.325	160.53	1.01741	4	95.5635	1.70908
ACCGTATTCCACCCCAG	ACCGTATTCC	C22orf32	Chromosome 22 open reading frame 32	22q13.2	8	163.325	103.706	1.57488	3	71.6726	2.27877
ACGCCCTGCTCTGGGGA	ACGCCCTGCT	DMPK	Dystrophia myotonica-protein kinase	19q13.3	8	163.325	40.4503	4.03768	3	71.6726	2.27877
AGGGAAAGAGGAAAGTG	AGGGAAAGAG	BUD31	BUD31 homolog (S. cerevisiae)	7q22.1	8	163.325	144.384	1.13119	2	47.7817	3.41815
GCGCTGGAGTGAGATGG	GCGCTGGAGT	SF3B5	Splicing factor 3b, subunit 5, 10kDa	6q24.2	8	163.325	671.658	0.243167	6	143.345	1.13938
GAGCGGCCTCTGCAGGA	GAGCGGCCTC	LOC51035	SAPK substrate protein 1	11q12.3	8	163.325	140.216	1.16481			?
GAGCGGGATGGCTCCAG	GAGCGGGATG	PSMB6	Proteasome (prosome, macropain) subunit, beta type, 6	17p13	8	163.325	131.649	1.24061	4	95.5635	1.70908
AGCAGAGACAATTAAAA	AGCAGAGACA	NPR1	Natriuretic peptide receptor A/guanylate cyclase A (atrionatriuretic peptide receptor A)	1q21-q22	8	163.325	6.02765	27.096	1	23.8909	6.83631
CATAACCTTCCTCTTAG	CATAACCTTC	SFRS3	Splicing factor, arginine/serine-rich 3	6p21	8	163.325	98.7244	1.65436	3	71.6726	2.27877
AATCCAGAAAAGAAGTG	AATCCAGAAA	MME	Membrane metallo-endopeptidase	3q25.1-q25.2	8	163.325	3.8483	42.4409			?
CACCCTGTACAGTTGCC	CACCCTGTAC	SLC29A1	Solute carrier family 29 (nucleoside transporters), member 1	6p21.2-p21.1	8	163.325	168.187	0.971093	1	23.8909	6.83631
ATGTCTTTTCTTCTTTT	ATGTCTTTTC	IGFBP4	Insulin-like growth factor binding protein 4	17q12-q21.1	8	163.325	484.476	0.337117	7	167.236	0.976615
GACTGAGCTTGTGGTGT	GACTGAGCTT	TARDBP	TAR DNA binding protein	1p36.22	8	163.325	194.402	0.84014	1	23.8909	6.83631
GCTCAGCTGGAGGCCTG	GCTCAGCTGG	EEF1D	Eukaryotic translation elongation factor 1 delta (guanine nucleotide exchange protein)	8q24.3	8	163.325	184.321	0.88609	11	262.8	0.621482
GATAACTACATTACCTG	GATAACTACA	IGFBP7	Insulin-like growth factor binding protein 7	4q12	8	163.325	47.9357	3.40717			?
CCCTGTCTCCCTGCCCA	CCCTGTCTCC	SHARPIN	SHANK-associated RH domain interactor	8q24.3	8	163.325	39.9105	4.09229			?
AGTACAGCTGAAGTGTT	AGTACAGCTG		Transcribed locus		8	163.325	28.1874	5.79427			?
ACCAGCCGCACGGTCCG	ACCAGCCGCA	BCAM	Basal cell adhesion molecule (Lutheran blood group)	19q13.2	8	163.325	1.2719	128.411	1	23.8909	6.83631
GCCGATCCTCGCGTGAG	GCCGATCCTC	TBCA	Tubulin folding cofactor A	5q14.1	8	163.325	146.111	1.11782	3	71.6726	2.27877
CTGCCAGTTCCTGTTCT	CTGCCAGTTC	CRELD1	Cysteine-rich with EGF-like domains 1	3p25.3	8	163.325	44.8704	3.63994	1	23.8909	6.83631
CCCTAAGCCTGCCTTTT	CCCTAAGCCT		Genomic Match Chrom 6		8	163.325	0.259409	629.604			?
GAGTCTGAGGGCGGCGA	GAGTCTGAGG	SNRP70	Small nuclear ribonucleoprotein 70kDa polypeptide (RNP antigen)	19q13.3	8	163.325	124.595	1.31085	1	23.8909	6.83631
GCCGGGAGCCAGGCCTA	GCCGGGAGCC	TMEM129	Transmembrane protein 129	4p16.3	8	163.325	67.5673	2.41722	7	167.236	0.976615
GCCTCCTCCCAGTAACT	GCCTCCTCCC	EIF3K	Eukaryotic translation initiation factor 3, subunit K	19q13.2	8	163.325	518.116	0.315229	6	143.345	1.13938
CTGTCAGCGGCTGCCCC	CTGTCAGCGG	SPSB3	SplA/ryanodine receptor domain and SOCS box containing 3	16p13.3	8	163.325	127.613	1.27985			?
ACTCGCTCTGTGGAGGT	ACTCGCTCTG	LAMA5	Laminin, alpha 5	20q13.2-q13.3	8	163.325	46.0265	3.54851	1	23.8909	6.83631
TGCAGCACGAGGGGCTG	TGCAGCACGA	HLA-C	Major histocompatibility complex, class I, C	6p21.3	8	163.325	407.555	0.400744	24	573.381	0.284846
TTCCTGGTAGTTCTTTT	TTCCTGGTAG	ASCC3L1	Activating signal cointegrator 1 complex subunit 3-like 1	2q11.2	8	163.325	225.181	0.725308	3	71.6726	2.27877
TGCCCCTGCCTCTACCT	TGCCCCTGCC	KCNH3	Potassium voltage-gated channel, subfamily H (eag-related), member 3	12q13	8	163.325	10.8423	15.0637			?
TGCCACATTTCGCTTTC	TGCCACATTT	TMED4	Transmembrane emp24 protein transport domain containing 4	7p13	8	163.325	19.8631	8.22255			?
TAGACTTATTGCGGCCT	TAGACTTATT	GOT2	Glutamic-oxaloacetic transaminase 2, mitochondrial (aspartate aminotransferase 2)	16q21	8	163.325	215.391	0.758272	1	23.8909	6.83631
TAGACTAGCAAAATAGT	TAGACTAGCA	TSPAN3	Tetraspanin 3	15q24.3	8	163.325	301.824	0.541128	14	334.472	0.488308
TACCAAGACCCTTTTCA	TACCAAGACC	COPB1	Coatomer protein complex, subunit beta 1	11p15.2	8	163.325	197.8	0.825708	2	47.7817	3.41815
TTGGACCTGGGGGCAGC	TTGGACCTGG	ATP5D	ATP synthase, H+ transporting, mitochondrial F1 complex, delta subunit	19p13.3	8	163.325	157.39	1.03771	8	191.127	0.854538
TTGGGTGTCCATCCTGG	TTGGGTGTCC	RBM10	RNA binding motif protein 10	Xp11.23	8	163.325	219.754	0.74322			?
TATCTTGCTTAAATTTC	TATCTTGCTT	RNF11	Ring finger protein 11	1pter-p22.1	8	163.325	203.55	0.802384	3	71.6726	2.27877
TAGTATTTTCAGCTACT	TAGTATTTTC	NHP2L1	NHP2 non-histone chromosome protein 2-like 1 (S. cerevisiae)	22q13.2-q13.31	8	163.325	291.774	0.559767	1	23.8909	6.83631
TGCTCAACAGCATCTCT	TGCTCAACAG		Transcribed locus		8	163.325	48.7703	3.34887	2	47.7817	3.41815
TGATAATTCAATTTGTA	TGATAATTCA	USMG5	Upregulated during skeletal muscle growth 5 homolog (mouse)	10q24.33	8	163.325	666.448	0.245069	15	358.363	0.455754
GTTTCTCTGGTTCTGCC	GTTTCTCTGG	C12orf62	Chromosome 12 open reading frame 62	12q13.13	8	163.325	159.311	1.0252	3	71.6726	2.27877
TGTTGTGCGCGTTGGGG	TGTTGTGCGC	GNA11	Guanine nucleotide binding protein (G protein), alpha 11 (Gq class)	19p13.3	8	163.325	95.7862	1.7051	3	71.6726	2.27877
TCAGCCTTCTGATGATC	TCAGCCTTCT	FLOT1	Flotillin 1	6p21.3	8	163.325	273.067	0.598115	7	167.236	0.976615
TTCCAAACCTCATTGAA	TTCCAAACCT	PLCG2	Phospholipase C, gamma 2 (phosphatidylinositol-specific)	16q24.1	8	163.325	34.9823	4.6688	3	71.6726	2.27877
TCAGGCATTTTGCAAGG	TCAGGCATTT	RAB1B	RAB1B, member RAS oncogene family	11q12	8	163.325	171.088	0.954629	9	215.018	0.75959
TAAAACACACTAACACT	TAAAACACAC	CDC42EP3	CDC42 effector protein (Rho GTPase binding) 3	2p21	8	163.325	17.3698	9.40284			?
TGGGAACTGGGGCTTGG	TGGGAACTGG		Genomic Match Only Human Chromosome 12		8	163.325	0	0			?
TGGCCTCCCCGTCCCTT	TGGCCTCCCC	ARHGDIA	Rho GDP dissociation inhibitor (GDI) alpha	17q25.3	8	163.325	126.452	1.2916	2	47.7817	3.41815
TTCTTGCTTAAGCCATT	TTCTTGCTTA	UBE2L6	Ubiquitin-conjugating enzyme E2L 6	11q12	8	163.325	134.938	1.21037	1	23.8909	6.83631
TTTTGTGTGAATGAAAC	TTTTGTGTGA	MRPL20	Mitochondrial ribosomal protein L20	1p36.3-p36.2	8	163.325	288.543	0.566035	2	47.7817	3.41815
TGTGTGCCACTTCCCCT	TGTGTGCCAC	RASSF7	Ras association (RalGDS/AF-6) domain family (N-terminal) member 7	11p15.5	8	163.325	87.155	1.87396	1	23.8909	6.83631
TGGTAGGTTCTTTCTCA	TGGTAGGTTC	LATS2	LATS, large tumor suppressor, homolog 2 (Drosophila)	13q11-q12	8	163.325	33.7058	4.84561	1	23.8909	6.83631
GTTGTCTTTGATTAAAG	GTTGTCTTTG	NSMCE4A	Non-SMC element 4 homolog A (S. cerevisiae)	10q26.13	8	163.325	143.771	1.13601	4	95.5635	1.70908
GTGGGGTGACAGGTCCT	GTGGGGTGAC	TMEM85	Transmembrane protein 85	15q14	8	163.325	142.71	1.14446			?
TTGACACTTTCCTATAA	TTGACACTTT	PIGY	Phosphatidylinositol glycan anchor biosynthesis, class Y	4q22.1	8	163.325	187.557	0.870804	4	95.5635	1.70908
TTTCAGGGGAGGGGGAA	TTTCAGGGGA	GRINA	Glutamate receptor, ionotropic, N-methyl D-aspartate-associated protein 1 (glutamate binding)	8q24.3	8	163.325	343.453	0.475539	5	119.454	1.36726
TTCCCCTTCCTGGGAGG	TTCCCCTTCC	SRPR	Signal recognition particle receptor ('docking protein')	11q24.3	8	163.325	96.0168	1.70101			?
TCTGGTCTGGGGCTTGG	TCTGGTCTGG	FLOT2	Flotillin 2	17q11-q12	8	163.325	122.016	1.33856	4	95.5635	1.70908
TACACTGCTTTTTTTGG	TACACTGCTT	UBE2Q1	Ubiquitin-conjugating enzyme E2Q family member 1	1q21.3	8	163.325	138.822	1.17651	1	23.8909	6.83631
TCTCCGGACGCCACCAA	TCTCCGGACG	SMAD6	SMAD family member 6	15q21-q22	8	163.325	6.99798	23.3389			?
GTGCTGATTCTGGGGGG	GTGCTGATTC	COL7A1	Collagen, type VII, alpha 1 (epidermolysis bullosa, dystrophic, dominant and recessive)	3p21.1	8	163.325	112.161	1.45616	1	23.8909	6.83631
TATACTCCTTTGGCTGC	TATACTCCTT	LANCL1	LanC lantibiotic synthetase component C-like 1 (bacterial)	2q33-q35	8	163.325	30.8891	5.28748			?
GTGATGGATGGTTTGGA	GTGATGGATG	DUSP3	Dual specificity phosphatase 3	17q21	8	163.325	39.2087	4.16554	4	95.5635	1.70908
TTTGTAGATGGGGCAGA	TTTGTAGATG	HSPA9	Heat shock 70kDa protein 9 (mortalin)	5q31.1	8	163.325	187.693	0.870172	2	47.7817	3.41815
TACAAAACCATTTTTTC	TACAAAACCA	NCL	Nucleolin	2q12-qter	8	163.325	470.061	0.347456			?
TGAGGGGTGAACCTTGG	TGAGGGGTGA	GPS1	G protein pathway suppressor 1	17q25.3	8	163.325	111.087	1.47024	2	47.7817	3.41815
TAATAAAGCATCTCTGG	TAATAAAGCA	SARS	Seryl-tRNA synthetase	1p13.3-p13.1	8	163.325	475.265	0.343651	2	47.7817	3.41815
AGCCTGCCTGACCTTGA	AGCCTGCCTG	HSF1	Heat shock transcription factor 1	8q24.3	7	142.91	34.9269	4.09168	1	23.8909	5.98177
CGCGTCACTAATTAGAT	CGCGTCACTA				7	142.91	61.7857	2.31299	1	23.8909	5.98177
GGAGAACTTTCTGAGGT	GGAGAACTTT	NPHS1	Nephrosis 1, congenital, Finnish type (nephrin)	19q13.1	7	142.91	0	0	1	23.8909	5.98177
GAATGCTCTTGGCCAAG	GAATGCTCTT	GJA4	Gap junction protein, alpha 4, 37kDa	1p35.1	7	142.91	14.3759	9.94092			?
GCCAAATGTTCAATATG	GCCAAATGTT	IL13RA2	Interleukin 13 receptor, alpha 2	Xq13.1-q28	7	142.91	31.695	4.5089	1	23.8909	5.98177
GCCTATGGTCCTGCCCA	GCCTATGGTC	PHPT1	Phosphohistidine phosphatase 1	9q34.3	7	142.91	162.333	0.88035	2	47.7817	2.99088
GGCGTGGACATCTCTCT	GGCGTGGACA	SLC45A1	Solute carrier family 45, member 1	1p36.1-p36.2	7	142.91	1.84741	77.3566			?
GAGCTCTGAGATCACCC	GAGCTCTGAG	DYSF	Dysferlin, limb girdle muscular dystrophy 2B (autosomal recessive)	2p13.3-p13.1	7	142.91	43.7697	3.26503			?
CTTTTCACTTCCACTGC	CTTTTCACTT	RBX1	Ring-box 1	22q13.2	7	142.91	158.916	0.899277	3	71.6726	1.99392
ACCGACAGGCCAAAGGA	ACCGACAGGC	HTRA1	HtrA serine peptidase 1	10q26.3	7	142.91	1.36576	104.637			?
ACTTGGAAATAAACAAA	ACTTGGAAAT		MRNA; cDNA DKFZp564G112 (from clone DKFZp564G112)		7	142.91	1.36266	104.875			?
CGCTGTGGGGTGCAGAC	CGCTGTGGGG	ETHE1	Ethylmalonic encephalopathy 1	19q13.31	7	142.91	91.4846	1.56212	2	47.7817	2.99088
GACACTACACCCAGCAA	GACACTACAC	NUPR1	Nuclear protein 1	16p11.2	7	142.91	42.2326	3.38387	2	47.7817	2.99088
GGCACAGTAAAGGTGGC	GGCACAGTAA	CUEDC2	CUE domain containing 2	10q24.32	7	142.91	279.591	0.511139	1	23.8909	5.98177
GGTGACAGCCTGAGATC	GGTGACAGCC	B3GNT1	UDP-GlcNAc:betaGal beta-1,3-N-acetylglucosaminyltransferase 1	11q13.1	7	142.91	76.1251	1.8773			?
CCAGGCACGCTGGGAGG	CCAGGCACGC	FAM50A	Family with sequence similarity 50, member A	Xq28	7	142.91	154.508	0.924936	4	95.5635	1.49544
GCTGGCAGGCCAGAGCC	GCTGGCAGGC	CHKB	Choline kinase beta	22q13.33	7	142.91	168.898	0.846129	1	23.8909	5.98177
GATGCTCAAGCGCCTTA	GATGCTCAAG		CDNA clone IMAGE:5276765		7	142.91	5.77171	24.7604			?
CTGGCGCCGATGGCTGC	CTGGCGCCGA	ANAPC11	APC11 anaphase promoting complex subunit 11 homolog (yeast)	17q25.3	7	142.91	259.238	0.551268	4	95.5635	1.49544
CGCTATGGCTTACGAGG	CGCTATGGCT				7	142.91	0.964477	148.173	1	23.8909	5.98177
CACTGTGTTGAATAAAC	CACTGTGTTG	SUMF1	Sulfatase modifying factor 1	3p26.2	7	142.91	65.3195	2.18786	2	47.7817	2.99088
AGGGTGTTTTCTCGTGT	AGGGTGTTTT		Transcribed locus, weakly similar to NP_536852.1 NADH dehydrogenase subunit 4 [Homo sapiens]		7	142.91	575.746	0.248217	80	1911.27	0.0747721
GATGAACACTGGAGGTG	GATGAACACT	HDDC2	HD domain containing 2	6q13-q24.3	7	142.91	169.432	0.843463	2	47.7817	2.99088
ACATCGTAGGGAAGGAG	ACATCGTAGG	APH1A	Anterior pharynx defective 1 homolog A (C. elegans)	1p36.13-q31.3	7	142.91	192.005	0.744303			?
ATTACCTGGTTGGTTTG	ATTACCTGGT	RBPMS	RNA binding protein with multiple splicing	8p12-p11	7	142.91	16.5491	8.63547			?
CCCCCACTTGCAGGACT	CCCCCACTTG				7	142.91	1.26335	113.119			?
CGCCCCCTGCGGCTCCG	CGCCCCCTGC	LOC100128968	Mindbomb homolog 2 (Drosophila)	1p36.33	7	142.91	47.7542	2.99261	2	47.7817	2.99088
GCCCTCGGCCGCTTGCA	GCCCTCGGCC	PPM1G	Protein phosphatase 1G (formerly 2C), magnesium-dependent, gamma isoform	2p23.3	7	142.91	194.386	0.735184	5	119.454	1.19635
GAAGATGTGGGCAGTGA	GAAGATGTGG	NUCKS1	Nuclear casein kinase and cyclin-dependent kinase substrate 1	1q32.1	7	142.91	104.87	1.36273	4	95.5635	1.49544
CCTGTGACAGCTCGTGT	CCTGTGACAG	PRDX6	Peroxiredoxin 6	1q25.1	7	142.91	152.15	0.939266	3	71.6726	1.99392
GAGTGGGTGCAGCCTCC	GAGTGGGTGC				7	142.91	19.3623	7.38082	2	47.7817	2.99088
AAATATGTTGCTTTTTC	AAATATGTTG	GHITM	Growth hormone inducible transmembrane protein	10q23.1	7	142.91	66.0578	2.1634	1	23.8909	5.98177
AGAAGGCTGCTTCGGAG	AGAAGGCTGC	PKN1	Protein kinase N1	19p13.1-p12	7	142.91	83.5609	1.71025	4	95.5635	1.49544
CACACAGTTTTGATAAA	CACACAGTTT	RHOB	Ras homolog gene family, member B	2p24	7	142.91	252.395	0.566214	2	47.7817	2.99088
ATCCCTCAGTGCATAAA	ATCCCTCAGT	ATF4	Activating transcription factor 4 (tax-responsive enhancer element B67)	22q13.1	7	142.91	258.893	0.552003	1	23.8909	5.98177
ACTTCATAGCAGATGCG	ACTTCATAGC	GIMAP7	GTPase, IMAP family member 7	7q36.1	7	142.91	23.1616	6.17011	1	23.8909	5.98177
GCCAAGGGGCCAGCTGC	GCCAAGGGGC	OGDH	Oxoglutarate (alpha-ketoglutarate) dehydrogenase (lipoamide)	7p14-p13	7	142.91	114.689	1.24606	9	215.018	0.664641
CGCCGGAACACCATTCT	CGCCGGAACA	RPL4	Ribosomal protein L4	15q22	7	142.91	1259.63	0.113454	31	740.617	0.19296
CATTAAAGGATTAGTTC	CATTAAAGGA				7	142.91	0.716991	199.318			?
AACTGCTTCAAAATGTG	AACTGCTTCA	ARPC1B	Actin related protein 2/3 complex, subunit 1B, 41kDa	7q22.1	7	142.91	418.453	0.341519	1	23.8909	5.98177
AAATACAGCAGCAGGTT	AAATACAGCA	PDIA6	Protein disulfide isomerase family A, member 6	2p25.1	7	142.91	145.465	0.982433	1	23.8909	5.98177
GAACAGCAAACGCCTGT	GAACAGCAAA	PRKAR2B	Protein kinase, cAMP-dependent, regulatory, type II, beta	7q22	7	142.91	40.3605	3.54083			?
GCAGGTGGTTTGCTGGT	GCAGGTGGTT	RBM39	RNA binding motif protein 39	20q11.22	7	142.91	216.367	0.660496	4	95.5635	1.49544
CCGGGCCCAGCTTCGCG	CCGGGCCCAG	TRIP6	Thyroid hormone receptor interactor 6	7q22	7	142.91	46.599	3.0668	2	47.7817	2.99088
AGCACTTTTGCTGGTTC	AGCACTTTTG	FEZ2	Fasciculation and elongation protein zeta 2 (zygin II)	2p21	7	142.91	73.7987	1.93648	1	23.8909	5.98177
GCCAACCTCCTACTCCT	GCCAACCTCC				7	142.91	223.773	0.638637	60	1433.45	0.0996961
GCGAACCCCCCACTTCC	GCGAACCCCC	CHD3	Chromodomain helicase DNA binding protein 3	17p13.1	7	142.91	43.117	3.31446	2	47.7817	2.99088
GAGTAGAGGCCTAAGTT	GAGTAGAGGC	SMPD1	Sphingomyelin phosphodiesterase 1, acid lysosomal	11p15.4-p15.1	7	142.91	37.4222	3.81885	12	286.69	0.498481
AAATGAGATCCCCCAGC	AAATGAGATC	SPOCK2	*Sparc/osteonectin, cwcv and kazal-like domains proteoglycan (testican) 2	17q11.2	7	142.91	0	0			?
CTGGATGGGCAGAAGAC	CTGGATGGGC	SIRT2	Sirtuin (silent mating type information regulation 2 homolog) 2 (S. cerevisiae)	19q13	7	142.91	81.2905	1.75801	1	23.8909	5.98177
CTAGTCACTTCCTGCCC	CTAGTCACTT	RAB34	RAB34, member RAS oncogene family	17q11.2	7	142.91	90.1546	1.58516	1	23.8909	5.98177
CGCATTAAAGCAGGGCG	CGCATTAAAG	C1orf86	Chromosome 1 open reading frame 86	1p36.33	7	142.91	232.728	0.614064	2	47.7817	2.99088
AGGCGAGATCAATCCCT	AGGCGAGATC	PSMA7	Proteasome (prosome, macropain) subunit, alpha type, 7	20q13.33	7	142.91	164.603	0.868207	7	167.236	0.854538
AAGTATGTCTTTGGGTT	AAGTATGTCT	WAPAL	Wings apart-like homolog (Drosophila)	10q23.2	7	142.91	49.8427	2.86721			?
GAAGCTTTGCAGGCTGG	GAAGCTTTGC	HSP90AA1	Heat shock protein 90kDa alpha (cytosolic), class A member 1	14q32.33	7	142.91	360.916	0.395964	6	143.345	0.996961
GCCTGGAATTGGATACA	GCCTGGAATT	ENPEP	Glutamyl aminopeptidase (aminopeptidase A)	4q25	7	142.91	1.80135	79.3348	4	95.5635	1.49544
CCAAGGCACTGAATTAA	CCAAGGCACT	TSPAN2	Tetraspanin 2	1p13.2	7	142.91	2.9224	48.9015			?
CAGAAGTGTCAATAAAC	CAGAAGTGTC	PPM1F	Protein phosphatase 1F (PP2C domain containing)	22q11.22	7	142.91	78.318	1.82473			?
AAGTACTTCATTTTGAT	AAGTACTTCA				7	142.91	122.909	1.16273			?
CATTGCCTTCATTTATT	CATTGCCTTC		Transcribed locus		7	142.91	251.121	0.569086			?
GACTAAGAAATCCTGAC	GACTAAGAAA	CCDC85B	Coiled-coil domain containing 85B	11q12.1	7	142.91	82.8047	1.72586	1	23.8909	5.98177
CTGTGAGACCTCCTGGA	CTGTGAGACC	FCGRT	Fc fragment of IgG, receptor, transporter, alpha	19q13.3	7	142.91	136.077	1.05021	6	143.345	0.996961
ACTGTCGCCACACGCCT	ACTGTCGCCA	AQP1	Aquaporin 1 (Colton blood group)	7p14	7	142.91	5.94643	24.0328			?
GAGAATCTGCTCTGTTT	GAGAATCTGC	C14orf4	Chromosome 14 open reading frame 4	14q24.3	7	142.91	107.167	1.33353	2	47.7817	2.99088
GGGAAAGAGGGCACGAA	GGGAAAGAGG				7	142.91	20.4864	6.97582	3	71.6726	1.99392
AAACTGATTGTAAAGCT	AAACTGATTG	CTNNAL1	Catenin (cadherin-associated protein), alpha-like 1	9q31.2	7	142.91	90.7927	1.57402	1	23.8909	5.98177
CGGGCCGTGCGCAGGGA	CGGGCCGTGC	HAGH	Hydroxyacylglutathione hydrolase	16p13.3	7	142.91	48.3476	2.95588			?
CAAGGGCCAAGCAAAGG	CAAGGGCCAA	RGL2	Ral guanine nucleotide dissociation stimulator-like 2	6p21.3	7	142.91	150.616	0.948835	1	23.8909	5.98177
CCCAAGCTAGCCACGCA	CCCAAGCTAG	HSPB1	Heat shock 27kDa protein 1	7q11.23	7	142.91	180.962	0.789722	16	382.254	0.373861
AGTCAGCTGGAAAGTCT	AGTCAGCTGG	EPS8	Epidermal growth factor receptor pathway substrate 8	12q13	7	142.91	116.112	1.23079	5	119.454	1.19635
CTGGTATATGGCTTCAA	CTGGTATATG	WT1	Wilms tumor 1	11p13	7	142.91	2.94103	48.5918			?
CGGCTGGTGAAAGATGT	CGGCTGGTGA	PSMB1	Proteasome (prosome, macropain) subunit, beta type, 1	6q27	7	142.91	186.16	0.767671	1	23.8909	5.98177
ACTTACCTGCTAATAAA	ACTTACCTGC	COX6B1	Cytochrome c oxidase subunit Vib polypeptide 1 (ubiquitous)	19q13.1	7	142.91	460.015	0.310663	16	382.254	0.373861
CTGTCTTGGGGCAGGGT	CTGTCTTGGG	SLC7A8	Solute carrier family 7 (cationic amino acid transporter, y+ system), member 8	14q11.2	7	142.91	38.7793	3.6852	2	47.7817	2.99088
CAGTAAAAATTATGCGG	CAGTAAAAAT	PGRMC2	Progesterone receptor membrane component 2	4q26	7	142.91	29.8411	4.78902			?
GGCTTTGGAGTCCTCTT	GGCTTTGGAG	C11orf10	Chromosome 11 open reading frame 10	11q12-q13.1	7	142.91	248.967	0.57401	2	47.7817	2.99088
AGTAGCCGTGACCAGGG	AGTAGCCGTG				7	142.91	177.557	0.804867			?
AACCACTGCTACTCCCG	AACCACTGCT	ID3	Inhibitor of DNA binding 3, dominant negative helix-loop-helix protein	1p36.13-p36.12	7	142.91	116.414	1.2276	1	23.8909	5.98177
GCTAATAATGTTGGTGG	GCTAATAATG	SULF1	Sulfatase 1	8q13.2-q13.3	7	142.91	101.385	1.40957			?
AGAGTGGGGAGACAGGC	AGAGTGGGGA	PODXL	Podocalyxin-like	7q32-q33	7	142.91	1.10031	129.882			?
GACAGTGTGGGCGCTCT	GACAGTGTGG	NUMA1	Nuclear mitotic apparatus protein 1	11q13	7	142.91	57.6752	2.47784	1	23.8909	5.98177
GTATTCCCCTTACTAAA	GTATTCCCCT	PABPN1	Poly(A) binding protein, nuclear 1	14q11.2-q13	7	142.91	99.783	1.4322	2	47.7817	2.99088
CTGTGTAAGCTGTGTCC	CTGTGTAAGC	PCMT1	Protein-L-isoaspartate (D-aspartate) O-methyltransferase	6q24-q25	7	142.91	133.052	1.07409	1	23.8909	5.98177
AAGCCAGGACAGAGGCC	AAGCCAGGAC	COPE	Coatomer protein complex, subunit epsilon	19p13.11	7	142.91	315.541	0.452904	3	71.6726	1.99392
CTGTGCTCGGACGGAAA	CTGTGCTCGG	ECHS1	Enoyl Coenzyme A hydratase, short chain, 1, mitochondrial	10q26.2-q26.3	7	142.91	107.608	1.32806	11	262.8	0.543797
GACGAGCTTTTTTCTCA	GACGAGCTTT	STUB1	STIP1 homology and U-box containing protein 1	16p13.3	7	142.91	68.1625	2.0966	5	119.454	1.19635
CACCTGTAGTCCCAGCT	CACCTGTAGT	C14orf64	Chromosome 14 open reading frame 64	14q32.2	7	142.91	172.99	0.826113			?
TGCTGGGTGGGGGACGT	TGCTGGGTGG	NDUFB8	NADH dehydrogenase (ubiquinone) 1 beta subcomplex, 8, 19kDa	10q23.2-q23.33	7	142.91	102.961	1.388	8	191.127	0.747721
TAGGGCAATCTGTCTTT	TAGGGCAATC	SUMO2	SMT3 suppressor of mif two 3 homolog 2 (S. cerevisiae)	17q25.1	7	142.91	584.724	0.244405	2	47.7817	2.99088
TCTCTACTAAAAATACA	TCTCTACTAA	TPM4	Tropomyosin 4	19p13.1	7	142.91	223.294	0.640007			?
TCCCTGGCATCTGTTCA	TCCCTGGCAT	HNRNPK	Heterogeneous nuclear ribonucleoprotein K	9q21.32-q21.33	7	142.91	627.43	0.22777			?
TGAGAGCAGCAGAGGCG	TGAGAGCAGC	CD74	CD74 molecule, major histocompatibility complex, class II invariant chain	5q32	7	142.91	56.9536	2.50923			?
GTGTAATAAGACATAAC	GTGTAATAAG	HNRNPA2B1	Heterogeneous nuclear ribonucleoprotein A2/B1	7p15	7	142.91	739.329	0.193296	9	215.018	0.664641
TTCTGTGTCACGTGACC	TTCTGTGTCA	SLC25A1	Solute carrier family 25 (mitochondrial carrier; citrate transporter), member 1	22q11.21	7	142.91	79.2182	1.804	2	47.7817	2.99088
TGTGCTTTTTTTTGGTG	TGTGCTTTTT	GPR116	G protein-coupled receptor 116	6p12.3	7	142.91	18.101	7.89511	2	47.7817	2.99088
TGTGTCAAAGTCAGGGA	TGTGTCAAAG		Transcribed locus		7	142.91	105.852	1.35009	1	23.8909	5.98177
TGTTCATCATCTTAAGT	TGTTCATCAT	RTN4	Reticulon 4	2p16.3	7	142.91	120.943	1.18163	2	47.7817	2.99088
TGCACACACACGCACTC	TGCACACACA	CTNNBIP1	Catenin, beta interacting protein 1	1p36.22	7	142.91	22.5189	6.3462	2	47.7817	2.99088
GTGGAGGTGCGCAAGGA	GTGGAGGTGC	SND1	Staphylococcal nuclease and tudor domain containing 1	7q31.3	7	142.91	140.338	1.01833	1	23.8909	5.98177
TCTGAGTTGCGGAGCCC	TCTGAGTTGC				7	142.91	1.75932	81.23			?
TTAAACCTCAAATAAAT	TTAAACCTCA	HNRPDL	Heterogeneous nuclear ribonucleoprotein D-like	4q13-q21	7	142.91	595.999	0.239782	5	119.454	1.19635
TGTTGATTTTATTTGAC	TGTTGATTTT	AGRN	Agrin	1p36.33	7	142.91	45.7791	3.12172	4	95.5635	1.49544
TTTTAAATTAGGTTTTG	TTTTAAATTA	HNRNPA2B1	Heterogeneous nuclear ribonucleoprotein A2/B1	7p15	7	142.91	288.51	0.495336			?
GTGCCTGGTGGTATGCA	GTGCCTGGTG		No Match		7	142.91	0	0			?
TGACCCCACAGTGGGGC	TGACCCCACA	MRPL54	Mitochondrial ribosomal protein L54	19p13.3	7	142.91	163.947	0.871682	4	95.5635	1.49544
GTCTTAAAATAATTGTC	GTCTTAAAAT				7	142.91	85.7583	1.66642			?
TCCTCAAGATAAAGTCT	TCCTCAAGAT	ERH	Enhancer of rudimentary homolog (Drosophila)	14q24.1|7q34	7	142.91	385.851	0.370375	1	23.8909	5.98177
GTTTTTCATTGAGTAGA	GTTTTTCATT		Transcribed locus		7	142.91	339.978	0.420349	3	71.6726	1.99392
TGGACCAGGCGCCCAGC	TGGACCAGGC	GPR108	G protein-coupled receptor 108	19p13.3	7	142.91	50.0943	2.85281	4	95.5635	1.49544
TATTGGCCTGGAGGTGG	TATTGGCCTG	CTSD	Similar to RIKEN cDNA 6330512M04 gene (mouse)	11p15.5	7	142.91	26.4615	5.40066	5	119.454	1.19635
TCAATCAAGATGGGTGA	TCAATCAAGA	YWHAH	Tyrosine 3-monooxygenase/tryptophan 5-monooxygenase activation protein, eta polypeptide	22q12.3	7	142.91	255.332	0.559702	1	23.8909	5.98177
TGGAAGGGCTCTGAGCT	TGGAAGGGCT	PRPF6	PRP6 pre-mRNA processing factor 6 homolog (S. cerevisiae)	20q13.33	7	142.91	108.883	1.31251	5	119.454	1.19635
TTGAAACCCCATATCTA	TTGAAACCCC	EMCN	Endomucin	4q23	7	142.91	1.57233	90.8904	7	167.236	0.854538
GTGTGAAACTTGATGTT	GTGTGAAACT	NEBL	Nebulette	10p12	7	142.91	14.3648	9.94857	2	47.7817	2.99088
TAAAGTGTCTGGCGTGT	TAAAGTGTCT	PIGS	Phosphatidylinositol glycan anchor biosynthesis, class S	17p13.2	7	142.91	75.5504	1.89158	2	47.7817	2.99088
TGGCTGGGAAACTGTTG	TGGCTGGGAA	VAMP8	Vesicle-associated membrane protein 8 (endobrevin)	2p12-p11.2	7	142.91	418.451	0.34152	9	215.018	0.664641
TTTTTAGAATTGCTGTG	TTTTTAGAAT	TST	Thiosulfate sulfurtransferase (rhodanese)	22q13.1	7	142.91	88.8016	1.60931	4	95.5635	1.49544
TAATTGAAATATATAGA	TAATTGAAAT	SERINC1	Serine incorporator 1	6q22.31	7	142.91	116.96	1.22186			?
TCTTTGTTGTTCTTCCT	TCTTTGTTGT	CD74	Hypothetical protein LOC100129792	5q31	7	142.91	25.5026	5.60373			?
TGGAACCACAAGCAGCC	TGGAACCACA	ZNF250	Zinc finger protein 250	8q24.3	7	142.91	7.0229	20.3491			?
TATTTTGTTATGAATAG	TATTTTGTTA	CDC14A	CDC14 cell division cycle 14 homolog A (S. cerevisiae)	1p21	7	142.91	11.8255	12.0849	1	23.8909	5.98177
GTTTAAATCGACTGTTT	GTTTAAATCG	PSMA2	Proteasome (prosome, macropain) subunit, alpha type, 2	7p13	7	142.91	433.867	0.329386	2	47.7817	2.99088
TTGACTATTTTACAGCC	TTGACTATTT	PTK2	PTK2 protein tyrosine kinase 2	8q24-qter	7	142.91	54.1138	2.64091			?
GTTATAATACGTACAAT	GTTATAATAC	SGK1	Serum/glucocorticoid regulated kinase 1	6q23	7	142.91	89.7719	1.59192	4	95.5635	1.49544
GTTCAGCTGTCTTTGGT	GTTCAGCTGT	VDAC2	Voltage-dependent anion channel 2	10q22	7	142.91	225.258	0.634426	2	47.7817	2.99088
TTTTAGCAGGACTTTTC	TTTTAGCAGG	HERPUD1	Homocysteine-inducible, endoplasmic reticulum stress-inducible, ubiquitin-like domain member 1	16q12.2-q13	7	142.91	146.95	0.972508			?
TCCAGACAGCGGGGACC	TCCAGACAGC	EHD1	EH-domain containing 1	11q13	7	142.91	50.1904	2.84735			?
GTTCTGGTTTAACTAAT	GTTCTGGTTT	ATPIF1	ATPase inhibitory factor 1		7	142.91	387.488	0.36881	4	95.5635	1.49544
TCATTGTAATGATTTCA	TCATTGTAAT	STARD7	StAR-related lipid transfer (START) domain containing 7	2q11.2	7	142.91	236.704	0.60375			?
CCAAGTTTTTTGTGTGT	CCAAGTTTTT	TMED2	Transmembrane emp24 domain trafficking protein 2	12q24.31	6	122.494	176.751	0.69303	2	47.7817	2.56362
GCCCATTGGAGCACCTG	GCCCATTGGA	DDR1	Discoidin domain receptor tyrosine kinase 1	6p21.3	6	122.494	116.083	1.05523	2	47.7817	2.56362
GACCATTCCTCGGAGTA	GACCATTCCT	GJA5	Gap junction protein, alpha 5, 40kDa	1q21.1	6	122.494	2.22598	55.0291	1	23.8909	5.12723
ACTGCTGAACCTGACAG	ACTGCTGAAC	SCAMP3	Secretory carrier membrane protein 3	1q21	6	122.494	76.3807	1.60373	1	23.8909	5.12723
GGACAGAGATGCAGATG	GGACAGAGAT				6	122.494	3.23246	37.895			?
CTGTCGCTCAGTTCTAT	CTGTCGCTCA	BCAM	Basal cell adhesion molecule (Lutheran blood group)	19q13.2	6	122.494	1.91085	64.1045	1	23.8909	5.12723
CACTTTTCTGTATGCAA	CACTTTTCTG	DAB2	Disabled homolog 2, mitogen-responsive phosphoprotein (Drosophila)	5p13	6	122.494	40.8614	2.99779	9	215.018	0.569692
GAGTCCAAATAAAGTGG	GAGTCCAAAT	PHYH	Phytanoyl-CoA 2-hydroxylase	10pter-p11.2	6	122.494	55.5126	2.2066	4	95.5635	1.28181
CTCAGGAAATAAATGTG	CTCAGGAAAT	UCRC	Ubiquinol-cytochrome c reductase complex (7.2 kD)	22cen-q12.3	6	122.494	459.085	0.266822	6	143.345	0.854538
GGTTGAGTGTGGCCACC	GGTTGAGTGT	TPRG1L	Tumor protein p63 regulated 1-like	1p36.32	6	122.494	70.2633	1.74336	2	47.7817	2.56362
CCCGACGTGCCCAGCCA	CCCGACGTGC	NDUFA3	NADH dehydrogenase (ubiquinone) 1 alpha subcomplex, 3, 9kDa	19q13.42	6	122.494	132.401	0.925174	4	95.5635	1.28181
CAAGGCCGGGCGCAGTG	CAAGGCCGGG				6	122.494	0.731354	167.489			?
ATGCTCCCTGAGGAGCT	ATGCTCCCTG	LGALS3BP	Lectin, galactoside-binding, soluble, 3 binding protein	17q25	6	122.494	143.455	0.853883	2	47.7817	2.56362
AAAAACCATAACTTCTT	AAAAACCATA	GTF2A2	General transcription factor IIA, 2, 12kDa	15q22.2	6	122.494	56.7792	2.15737			?
CTGACTGTCCTCTCCCC	CTGACTGTCC	CD74	CD74 molecule, major histocompatibility complex, class II invariant chain	5q32	6	122.494	44.0621	2.78003			?
CTTCTGTCTCCTCCTCC	CTTCTGTCTC	VPS25	Vacuolar protein sorting 25 homolog (S. cerevisiae)	17q21.31	6	122.494	70.3609	1.74094	1	23.8909	5.12723
GAGTGAGTGAGCAGGTG	GAGTGAGTGA	CHID1	Chitinase domain containing 1	11p15.5	6	122.494	135.436	0.904444	1	23.8909	5.12723
CTCGAATAAAAATGTAG	CTCGAATAAA	ZEB2	Zinc finger E-box binding homeobox 2	2q22	6	122.494	100.673	1.21675	3	71.6726	1.70908
GGGAGGATTAAATAAAG	GGGAGGATTA	HTATIP2	HIV-1 Tat interactive protein 2, 30kDa	11p15.1	6	122.494	116.158	1.05455	1	23.8909	5.12723
GCAGGGTGGGGAGGGGT	GCAGGGTGGG	AKT2	V-akt murine thymoma viral oncogene homolog 2	19q13.1-q13.2	6	122.494	87.7306	1.39625			?
GGGGGTAACTACGGGGA	GGGGGTAACT	FUS	Fusion (involved in t(12;16) in malignant liposarcoma)	16p11.2	6	122.494	412.795	0.296743	4	95.5635	1.28181
CCGCTTACTCTGTTGGG	CCGCTTACTC	ETS1	V-ets erythroblastosis virus E26 oncogene homolog 1 (avian)	11q23.3	6	122.494	103.148	1.18756			?
CTCCTGCTGCAGTTAAC	CTCCTGCTGC	MGC16291	Hypothetical protein MGC16291	10q11.21	6	122.494	4.83414	25.3394			?
GCCCCAGGTAGGGGGAC	GCCCCAGGTA	PSMD8	Proteasome (prosome, macropain) 26S subunit, non-ATPase, 8	19q13.2	6	122.494	103.812	1.17996	1	23.8909	5.12723
CAGGAGGAGTTCTCGCG	CAGGAGGAGT	PDIA3	Protein disulfide isomerase family A, member 3	15q15	6	122.494	152.581	0.802812	6	143.345	0.854538
CTAATTCAGAAGCTGTA	CTAATTCAGA	ACAT1	Acetyl-Coenzyme A acetyltransferase 1 (acetoacetyl Coenzyme A thiolase)	11q22.3-q23.1	6	122.494	68.8218	1.77987	6	143.345	0.854538
ATGGCAAGGGACAAAGC	ATGGCAAGGG	C17orf76	Chromosome 17 open reading frame 76	17p11.2	6	122.494	529.126	0.231503	8	191.127	0.640904
GCTCTGGGCGGTCCAGA	GCTCTGGGCG	MYH9	Myosin, heavy chain 9, non-muscle	22q13.1	6	122.494	66.4555	1.84325	1	23.8909	5.12723
GCCACAGAGGAGACCAG	GCCACAGAGG	MTA1	Metastasis associated 1	14q32.3	6	122.494	78.5588	1.55926	1	23.8909	5.12723
ACAGTCACCACGAGGAG	ACAGTCACCA	ODZ2	Odz, odd Oz/ten-m homolog 2 (Drosophila)	5q34-q35.1	6	122.494	4.79776	25.5315			?
CTTCTCTCTCAAAAAGA	CTTCTCTCTC				6	122.494	27.1912	4.50492			?
GATGTTAATTGAGAGCC	GATGTTAATT	USP11	Ubiquitin specific peptidase 11	Xp11.23	6	122.494	94.1494	1.30106			?
CTTCGTGGGTACTGAAC	CTTCGTGGGT	CLEC16A	C-type lectin domain family 16, member A	16p13.13	6	122.494	10.4853	11.6825	1	23.8909	5.12723
CCCCTGGGACTGGCTCA	CCCCTGGGAC				6	122.494	43.2311	2.83347	4	95.5635	1.28181
GCTCTCTATGCTGACGT	GCTCTCTATG	SSR4	Signal sequence receptor, delta (translocon-associated protein delta)	Xq28	6	122.494	174.358	0.702545	4	95.5635	1.28181
GCCCCATCCCAGTTGGG	GCCCCATCCC	CD151	CD151 molecule (Raph blood group)	11p15.5	6	122.494	20.0537	6.10828	4	95.5635	1.28181
CATTTTACTGGGTTTGC	CATTTTACTG				6	122.494	33.2003	3.68955	1	23.8909	5.12723
AAGAAATCGTGTAGGTG	AAGAAATCGT	LSM1	LSM1 homolog, U6 small nuclear RNA associated (S. cerevisiae)	8p11.2	6	122.494	76.5503	1.60018	1	23.8909	5.12723
CAGAGATGAATTTATAC	CAGAGATGAA	HSPA1A	Heat shock 70kDa protein 1A	6p21.3	6	122.494	806.536	0.151877	1	23.8909	5.12723
ATGAAAAGAAATTTATT	ATGAAAAGAA	MAL2	Mal, T-cell differentiation protein 2	8q23	6	122.494	108.956	1.12426	1	23.8909	5.12723
CTTGTCACAGTTGGGGA	CTTGTCACAG				6	122.494	2.68402	45.6382	1	23.8909	5.12723
GGGAAGCAGATTTGGGT	GGGAAGCAGA				6	122.494	1514.06	0.0809043	109	2604.1	0.0470388
CGACCGTGGCTTTTCCC	CGACCGTGGC	CCDC56	Coiled-coil domain containing 56	17q21	6	122.494	106.397	1.15129	8	191.127	0.640904
CCCTCTCCCTTTTATAA	CCCTCTCCCT	LTBP4	Latent transforming growth factor beta binding protein 4	19q13.1-q13.2	6	122.494	46.9421	2.60947			?
CTTTGGCTTAAACTGTA	CTTTGGCTTA	RASL11B	RAS-like, family 11, member B	4q12	6	122.494	19.0669	6.42444	1	23.8909	5.12723
CTTGAGCAATAAAGTGG	CTTGAGCAAT	FKBP4	FK506 binding protein 4, 59kDa	12p13.33	6	122.494	386.323	0.317077	2	47.7817	2.56362
GTAGAGTTGGGTAGAGT	GTAGAGTTGG	SF3A3	Splicing factor 3a, subunit 3, 60kDa	1p34.3	6	122.494	61.2319	2.00049			?
GACGTGTGGGCGCGACT	GACGTGTGGG	H2AFZ	H2A histone family, member Z	4q24	6	122.494	461.953	0.265165	5	119.454	1.02545
AGCCACTGCGCCTGGCC	AGCCACTGCG	PAQR7	Progestin and adipoQ receptor family member VII	1p36.11	6	122.494	52.7438	2.32244	5	119.454	1.02545
CCAGTCCAGGCAGAGCA	CCAGTCCAGG	PSCD1	Pleckstrin homology, Sec7 and coiled-coil domains 1(cytohesin 1)	17q25	6	122.494	119.156	1.02801			?
GGGCCCCTGGCCCAGAG	GGGCCCCTGG	FGFR4	Fibroblast growth factor receptor 4	5q35.1-qter	6	122.494	15.8958	7.70607	1	23.8909	5.12723
AGAACCTTTGCTGAGAT	AGAACCTTTG	TMEM203	Transmembrane protein 203	9q34.3	6	122.494	78.9356	1.55182			?
ACTGCTTGCCCTAAGCA	ACTGCTTGCC	MAT2A	Methionine adenosyltransferase II, alpha	2p11.2	6	122.494	209.668	0.584229	5	119.454	1.02545
GTAATAAACAGATCTTA	GTAATAAACA	ETS2	V-ets erythroblastosis virus E26 oncogene homolog 2 (avian)	21q22.3|21q22.2	6	122.494	63.9434	1.91566	2	47.7817	2.56362
GTAATGCATATTTAGAG	GTAATGCATA	SH3BP5	SH3-domain binding protein 5 (BTK-associated)	3p24.3	6	122.494	65.0042	1.8844			?
AGTGAATAAATATCTTG	AGTGAATAAA				6	122.494	1.41405	86.6265			?
CTTTCTTCCCTGGGTTT	CTTTCTTCCC	ZFP36L1	Zinc finger protein 36, C3H type-like 1	14q22-q24	6	122.494	379.478	0.322796	1	23.8909	5.12723
ACAAATTATGAATAAAA	ACAAATTATG	VDAC2	Voltage-dependent anion channel 2	10q22	6	122.494	116.935	1.04754	1	23.8909	5.12723
ACACGCCAAGTCCCGTT	ACACGCCAAG	ABLIM2	Actin binding LIM protein family, member 2	4p16-p15	6	122.494	2.04971	59.7615			?
AAGTTTGCCTGTTCTAG	AAGTTTGCCT	GLRX	Glutaredoxin (thioltransferase)	5q14	6	122.494	121.099	1.01152	3	71.6726	1.70908
AATATAAAACATTTTTA	AATATAAAAC	ATP6AP2	ATPase, H+ transporting, lysosomal accessory protein 2	Xp11.4	6	122.494	187.833	0.652145			?
GGAGCTCTGTGTGGATT	GGAGCTCTGT	NDUFB4	NADH dehydrogenase (ubiquinone) 1 beta subcomplex, 4, 15kDa	3q13.33	6	122.494	270.864	0.452234	3	71.6726	1.70908
CTAATAAATGCTTCTTC	CTAATAAATG	TMEM205	Transmembrane protein 205	19p13.2	6	122.494	239.425	0.511618	1	23.8909	5.12723
ATAGGTAGAGGACTTTT	ATAGGTAGAG	C6orf62	Chromosome 6 open reading frame 62	6p22.2	6	122.494	212.201	0.577256	1	23.8909	5.12723
GGTTTGTGGACTTTGTG	GGTTTGTGGA		FLJ20160 protein	2q32.2	6	122.494	27.2232	4.49961			?
ACACTGCCCATTGCTCG	ACACTGCCCA	HSD17B10	Hydroxysteroid (17-beta) dehydrogenase 10	Xp11.2	6	122.494	96.335	1.27154	2	47.7817	2.56362
CCCTTCCCCGGTGGAGG	CCCTTCCCCG	MINK1	Misshapen-like kinase 1 (zebrafish)	17p13.2	6	122.494	54.1	2.26421			?
ACCCACGTCAGCAACGG	ACCCACGTCA	JUNB	Jun B proto-oncogene	19p13.2	6	122.494	443.903	0.275948	2	47.7817	2.56362
CTACCAGGCCTGTGCAG	CTACCAGGCC	CD81	CD81 molecule	11p15.5	6	122.494	57.5199	2.12959			?
GCTTTTCAGACTCAGCA	GCTTTTCAGA	VEGFB	Vascular endothelial growth factor B	11q13	6	122.494	86.132	1.42217	3	71.6726	1.70908
AAGGAGCTGGCAGGTGG	AAGGAGCTGG	LOC399904	Zinc finger protein-like 1	11q13	6	122.494	97.5514	1.25569	2	47.7817	2.56362
GCAGTGGCCTCAGCCTT	GCAGTGGCCT	SLC9A3R1	Solute carrier family 9 (sodium/hydrogen exchanger), member 3 regulator 1	17q25.1	6	122.494	148.771	0.823374	3	71.6726	1.70908
AAGGGAGGGTCCCTGTG	AAGGGAGGGT	SQSTM1	Sequestosome 1	5q35	6	122.494	222.676	0.550099	7	167.236	0.732461
GGAATAAATTAATTTTC	GGAATAAATT	CYC1	Cytochrome c-1	8q24.3	6	122.494	711.473	0.172169	8	191.127	0.640904
GATAACTTGTTCAAAGA	GATAACTTGT				6	122.494	6.45916	18.9644			?
CTTGGTAATTTGGCATC	CTTGGTAATT	SEPT11	Septin 11	4q21.1	6	122.494	56.0945	2.18371	4	95.5635	1.28181
AAGGCACAGACTTTTCT	AAGGCACAGA	CDIPT	CDP-diacylglycerol--inositol 3-phosphatidyltransferase (phosphatidylinositol synthase)	16p11.2	6	122.494	175.98	0.696069	2	47.7817	2.56362
ATTGTAAGTTTCCTGAG	ATTGTAAGTT	LSG1	Large subunit GTPase 1 homolog (S. cerevisiae)	3q29	6	122.494	67.2158	1.8224	2	47.7817	2.56362
GAAATACAGTTGTTGAC	GAAATACAGT				6	122.494	45.1561	2.71268	88	2102.4	0.058264
ATGCAGCCATATGGAAG	ATGCAGCCAT	ODC1	Ornithine decarboxylase 1	2p25	6	122.494	100.308	1.22118			?
AGATGCTGCAGCCAGGC	AGATGCTGCA	APOL2	Apolipoprotein L, 2	22q12	6	122.494	19.9389	6.14345	1	23.8909	5.12723
CTGAAATCTATTAAACC	CTGAAATCTA	PTGIS	Prostaglandin I2 (prostacyclin) synthase	20q13.13	6	122.494	41.6472	2.94123			?
CGTGCTGGCCACGGCTT	CGTGCTGGCC	RRAS	Related RAS viral (r-ras) oncogene homolog	19q13.3-qter	6	122.494	29.3758	4.1699	2	47.7817	2.56362
GGGGTCAGGGGTTGAGG	GGGGTCAGGG				6	122.494	443.192	0.27639	91	2174.07	0.0563432
GCGGGGTACCCTAGGGA	GCGGGGTACC	NOMO2	NODAL modulator 2	16p13	6	122.494	209.99	0.583332	4	95.5635	1.28181
GCTAAGGAGATTGGTGC	GCTAAGGAGA	RAC1	Ras-related C3 botulinum toxin substrate 1 (rho family, small GTP binding protein Rac1)	7p22	6	122.494	606.215	0.202064	10	238.909	0.512723
CCACTGCACTCTAGCCT	CCACTGCACT	DIXDC1	DIX domain containing 1		6	122.494	219.734	0.557464	103	2460.76	0.0497789
ATAAGAAAGATTCACAA	ATAAGAAAGA				6	122.494	0.925522	132.351			?
CTGGTGAGTGCCACGTT	CTGGTGAGTG	DEXI	Dexamethasone-induced transcript	16p13.13	6	122.494	33.7757	3.62669	1	23.8909	5.12723
AGAATTGCTTGAACCCG	AGAATTGCTT	FAM45A	Family with sequence similarity 45, member A	10q25	6	122.494	74.9359	1.63465	11	262.8	0.466112
CCACCCCGAATGGCTCA	CCACCCCGAA	TEGT	Testis enhanced gene transcript (BAX inhibitor 1)	12q12-q13	6	122.494	319.012	0.383979	15	358.363	0.341815
AAGGTCGAGCTGTGCAG	AAGGTCGAGC	RPL24	Ribosomal protein L24	3q12	6	122.494	549.097	0.223083	2	47.7817	2.56362
GGAGGGGGCTTGAAGCC	GGAGGGGGCT	LMNA	Lamin A/C	1q21.2-q21.3	6	122.494	303.645	0.403412	6	143.345	0.854538
GGCTTTGTACGTTTCTG	GGCTTTGTAC	CCDC91	Coiled-coil domain containing 91	12p11.22	6	122.494	55.0911	2.22348	2	47.7817	2.56362
CTGGCCGCAAGACTGTG	CTGGCCGCAA	CENPT	Centromere protein T	16q22.1	6	122.494	43.7154	2.80208			?
CACTCTGGAATTTGTTG	CACTCTGGAA	WDR42A	WD repeat domain 42A	1q22-q23	6	122.494	60.789	2.01507			?
CCTGTAATCTGAGCACT	CCTGTAATCT	MFAP5	Microfibrillar associated protein 5	12p13.1-p12.3	6	122.494	1.19958	102.114	5	119.454	1.02545
GGGGGTCACCGGCCTGT	GGGGGTCACC	ATP5G1	ATP synthase, H+ transporting, mitochondrial F0 complex, subunit C1 (subunit 9)	17q21.32	6	122.494	339.911	0.360371	3	71.6726	1.70908
AGACCAAAGTGTGTGAC	AGACCAAAGT	DNAJB1	DnaJ (Hsp40) homolog, subfamily B, member 1	19p13.2	6	122.494	523.855	0.233832			?
CCCAACCCCTGTGGCCG	CCCAACCCCT	ATN1	Atrophin 1	12p13.31	6	122.494	59.6668	2.05297	4	95.5635	1.28181
GGCTTCGGGGTGAAGCG	GGCTTCGGGG	BGN	Biglycan	Xq28	6	122.494	9.55481	12.8201			?
GGCCCTGAGCGTCCTAC	GGCCCTGAGC	POLR2L	Polymerase (RNA) II (DNA directed) polypeptide L, 7.6kDa	11p15	6	122.494	168.513	0.726913	7	167.236	0.732461
GGGTAGTGTCAGTCGGA	GGGTAGTGTC	FARP1	FERM, RhoGEF (ARHGEF) and pleckstrin domain protein 1 (chondrocyte-derived)	13q32.2	6	122.494	9.70628	12.6201	3	71.6726	1.70908
GCCAGGAAGCCCTGTGG	GCCAGGAAGC	C20orf43	Chromosome 20 open reading frame 43	20q13.31	6	122.494	123.182	0.994413	3	71.6726	1.70908
AGTTCCACCAGAAAGCC	AGTTCCACCA	TMEM184B	Transmembrane protein 184B	22q12	6	122.494	149.615	0.818729	2	47.7817	2.56362
CAGTTAGTAAGTGGCAG	CAGTTAGTAA	MRPL10	Mitochondrial ribosomal protein L10	17q21.32	6	122.494	61.2816	1.99887	2	47.7817	2.56362
GCTGCACCGGTCAGAGC	GCTGCACCGG	DDX54	DEAD (Asp-Glu-Ala-Asp) box polypeptide 54	12q24.13	6	122.494	139.763	0.876438	2	47.7817	2.56362
AAGATGATATGAGGCCG	AAGATGATAT	LINGO1	Leucine rich repeat and Ig domain containing 1	15q24.3	6	122.494	12.0279	10.1842			?
CATAACAATAATGCTAG	CATAACAATA	CMAH	Cytidine monophosphate-N-acetylneuraminic acid hydroxylase (CMP-N-acetylneuraminate monooxygenase) pseudogene	6p21.32	6	122.494	15.1381	8.09177	1	23.8909	5.12723
CGGTTCATACAATCTTG	CGGTTCATAC				6	122.494	21.0682	5.81416			?
AATAAAGTTGTTTTTGA	AATAAAGTTG	PABPN1	Poly(A) binding protein, nuclear 1	14q11.2-q13	6	122.494	367.234	0.333558	2	47.7817	2.56362
CCTCATCCAGAGCTCCT	CCTCATCCAG	SDC4	Syndecan 4	20q12	6	122.494	39.2904	3.11765	1	23.8909	5.12723
GCCAGCCCAGCCTGGCT	GCCAGCCCAG	TRIM28	Tripartite motif-containing 28	19q13.4	6	122.494	378.189	0.323896	2	47.7817	2.56362
AAGGTGGAGGAGATCGC	AAGGTGGAGG	RPL18A	Ribosomal protein L18a	19p13	6	122.494	1964.82	0.0623435	42	1003.42	0.122077
ACTTTCCAAAAAACACA	ACTTTCCAAA				6	122.494	323.183	0.379024	248	5924.93	0.0206743
CAGTGGGTGTTACTTGG	CAGTGGGTGT	G3BP1	GTPase activating protein (SH3 domain) binding protein 1	5q33.1	6	122.494	224.372	0.545941			?
CCCAAGTGCCTGTAATC	CCCAAGTGCC	TMEM179B	Transmembrane protein 179B	11q12.3	6	122.494	49.4565	2.4768	1	23.8909	5.12723
CTCACCTGCTACAGCCG	CTCACCTGCT	SEZ6L2	Seizure related 6 homolog (mouse)-like 2	16p11.2	6	122.494	32.8937	3.72393			?
GCAATAAATGGCTCGTG	GCAATAAATG	DBN1	Drebrin 1	5q35.3	6	122.494	133.272	0.919126	3	71.6726	1.70908
GGGGTCTGGGCCCTGCC	GGGGTCTGGG	LOC348262	Hypothetical protein LOC348262	17p13.3	6	122.494	56.5556	2.1659	3	71.6726	1.70908
CTGGGGAGTGAGTCCAG	CTGGGGAGTG				6	122.494	46.9643	2.60824			?
CACCCACTGCCAGCTGA	CACCCACTGC				6	122.494	24.1863	5.06461	13	310.581	0.394402
AGAATGAAACTGCCGGG	AGAATGAAAC	LOC202459	Similar to RIKEN cDNA 2310008M10	6q25.3	6	122.494	167.661	0.730605	1	23.8909	5.12723
GGGACAACCCAGTGACT	GGGACAACCC		CDNA clone IMAGE:5294560		6	122.494	104.175	1.17584			?
GAGGCTCAATCTTGAGT	GAGGCTCAAT	CBX3	Chromobox homolog 3 (HP1 gamma homolog, Drosophila)	7p15.2	6	122.494	249.363	0.491227	1	23.8909	5.12723
CTGGCCAGAGGGCCAGC	CTGGCCAGAG				6	122.494	9.12481	13.4243			?
GCCACCACCACGGTGGT	GCCACCACCA	ICAM2	Intercellular adhesion molecule 2	17q23-q25	6	122.494	35.9927	3.4033	1	23.8909	5.12723
GGGGGACCTCGCACTGT	GGGGGACCTC	DDAH2	Dimethylarginine dimethylaminohydrolase 2	6p21.3	6	122.494	82.144	1.49121			?
GACATTTGTCCTCGGGC	GACATTTGTC	FLJ14154	Hypothetical protein FLJ14154	16p13.3	6	122.494	97.6356	1.2546	1	23.8909	5.12723
CCAATTTATCGTAGACC	CCAATTTATC	DNAJB1	DnaJ (Hsp40) homolog, subfamily A, member 1	9p13-p12	6	122.494	207.584	0.590094	2	47.7817	2.56362
AGCAGGAGCAGCAGAGC	AGCAGGAGCA	S100A16	S100 calcium binding protein A16	1q21	6	122.494	160.045	0.765372	4	95.5635	1.28181
ATAGACGCAATGCATTG	ATAGACGCAA	MORF4L1	Mortality factor 4 like 1	15q24	6	122.494	281.518	0.435119	1	23.8909	5.12723
GAGGCCATCCCCAACCC	GAGGCCATCC	LSM7	LSM7 homolog, U6 small nuclear RNA associated (S. cerevisiae)	19p13.3	6	122.494	162.815	0.752349	1	23.8909	5.12723
GGGGCTGGAGGGGGGCA	GGGGCTGGAG	PLXND1	Plexin D1	3q21.3	6	122.494	140.419	0.872347	1	23.8909	5.12723
GCCCAGCCACCCCAGAA	GCCCAGCCAC		Hypothetical locus LOC338799	12q24.31	6	122.494	32.0846	3.81784			?
AGGGGCTGCCGAAGCCC	AGGGGCTGCC	FAM20B	Major histocompatibility complex, class I, B	6p21.3	6	122.494	52.9096	2.31515			?
AGAATACCTTAATACTG	AGAATACCTT	SPOCK2	Sparc/osteonectin, cwcv and kazal-like domains proteoglycan (testican) 1	5q31	6	122.494	1.32579	92.3931			?
GACAGTCGGTGCAGAGT	GACAGTCGGT				6	122.494	30.386	4.03127	1	23.8909	5.12723
ACGACAAAGCTGCTAAA	ACGACAAAGC	PAM	Peptidylglycine alpha-amidating monooxygenase	5q14-q21	6	122.494	37.4464	3.27118			?
GGCTGGGCCTGGGCACA	GGCTGGGCCT	CLTB	Clathrin, light chain (Lcb)	4q2-q3|5q35	6	122.494	90.9901	1.34623	4	95.5635	1.28181
CAATGCTGCCAGCATTG	CAATGCTGCC		Transcribed locus		6	122.494	627.561	0.195191			?
CACCAGGACAACCACGG	CACCAGGACA	PALLD	Palladin, cytoskeletal associated protein	4q32.3	6	122.494	15.6381	7.83305			?
ATGTGGCACATTTTGGT	ATGTGGCACA	FAM83H	Family with sequence similarity 83, member H	8q24.3	6	122.494	205.21	0.596919	1	23.8909	5.12723
GCGAGCGCCTCCAGGAC	GCGAGCGCCT				6	122.494	1.57954	77.5503			?
AGAATGAGATCACCAAA	AGAATGAGAT	DCN	Decorin	12q21.33	6	122.494	50.5946	2.42109			?
CCTGAGCCCGGGGCACT	CCTGAGCCCG	VPS28	Vacuolar protein sorting 28 homolog (S. cerevisiae)	8q24.3	6	122.494	115.185	1.06346	6	143.345	0.854538
AATCGCTAATAAAAGCC	AATCGCTAAT	HSDL2	Hydroxysteroid dehydrogenase like 2	9q32	6	122.494	119.117	1.02835			?
CCCATCCGAAAGGATGA	CCCATCCGAA	RPL26	Ribosomal protein L26	17p13	6	122.494	1503.55	0.0814696	15	358.363	0.341815
ATTTTATGTTTTCAGTG	ATTTTATGTT				6	122.494	30.656	3.99575	1	23.8909	5.12723
CGGGGCGCGCACCCACG	CGGGGCGCGC	PMEPA1	Prostate transmembrane protein, androgen induced 1	20q13.31-q13.33	6	122.494	33.8907	3.61438			?
GAGGAAGAAGAAGCAGC	GAGGAAGAAG	HSP90B1	Heat shock protein 90kDa beta (Grp94), member 1	12q24.2-q24.3	6	122.494	63.3645	1.93316	5	119.454	1.02545
ACATCCTCACCTAGGGC	ACATCCTCAC	PSMD13	Proteasome (prosome, macropain) 26S subunit, non-ATPase, 13	11p15.5	6	122.494	103.996	1.17788	1	23.8909	5.12723
AACGTTATTATATTGTC	AACGTTATTA	EPAS1	Endothelial PAS domain protein 1	2p21-p16	6	122.494	95.2661	1.28581			?
CCACTGCACTCCAGTCT	CCACTGCACT	APOL6	Apolipoprotein L, 6	22q12.3	6	122.494	134.419	0.911285	103	2460.76	0.0497789
GCAAATCCTGTCGGTCT	GCAAATCCTG	TGFBR3	Transforming growth factor, beta receptor III	1p33-p32	6	122.494	6.0358	20.2946			?
TTGTAATCGTGCAAATA	TTGTAATCGT	OAZ1	Ornithine decarboxylase antizyme 1	19p13.3	6	122.494	602.242	0.203397	9	215.018	0.569692
TATTTTATTTGTGTATC	TATTTTATTT	P2RY5	Purinergic receptor P2Y, G-protein coupled, 5	13q14	6	122.494	65.9724	1.85675			?
TCAAGAAACATTAGTCT	TCAAGAAACA	DDX1	DEAD (Asp-Glu-Ala-Asp) box polypeptide 1	2p24	6	122.494	525.134	0.233262	2	47.7817	2.56362
TGCCAGGTGCAGTCACA	TGCCAGGTGC	ITGA1	Pelota homolog (Drosophila)	5q11.2	6	122.494	6.47671	18.913	1	23.8909	5.12723
TGCATTATTTTCCAGAT	TGCATTATTT	COL4A3	Collagen, type IV, alpha 3 (Goodpasture antigen)	2q36-q37	6	122.494	2.53236	48.3715			?
TGAGAGGAGATGGACCC	TGAGAGGAGA	NDUFB5	NADH dehydrogenase (ubiquinone) 1 beta subcomplex, 5, 16kDa	3q26.33	6	122.494	89.6009	1.36711	2	47.7817	2.56362
TGATCGCGGCTAAAAAG	TGATCGCGGC				6	122.494	18.8332	6.50416	3	71.6726	1.70908
TGAAAACTACCCCAGTG	TGAAAACTAC	HLA-DPA1	Major histocompatibility complex, class II, DP alpha 1	6p21.3	6	122.494	85.8995	1.42602	1	23.8909	5.12723
TCAGAAAATTCAGAGGG	TCAGAAAATT	CDK6	Cyclin-dependent kinase 6	7q21-q22	6	122.494	27.3051	4.48611			?
TCAGCTGGGGCTCTCAG	TCAGCTGGGG				6	122.494	42.1828	2.90389			?
TCCGCGAGAAGCCCGAC	TCCGCGAGAA	NDUFA11	NADH dehydrogenase (ubiquinone) 1 alpha subcomplex, 11, 14.7kDa	19p13.3	6	122.494	169.086	0.724448	17	406.145	0.301602
TGATTGATTTGTAATTT	TGATTGATTT	FBXO7	F-box protein 7	22q12-q13	6	122.494	40.1749	3.04902	2	47.7817	2.56362
TCCACTACCAAGCTTCT	TCCACTACCA	CCDC53	Coiled-coil domain containing 53	12q23.2	6	122.494	72.1168	1.69855	3	71.6726	1.70908
TCCAATACTGCTTTGCC	TCCAATACTG	DCTN2	Dynactin 2 (p50)	12q13.2-q13.3	6	122.494	129.121	0.948678			?
TCCTCCCTACTTCCTCA	TCCTCCCTAC	SEC31A	SEC31 homolog A (S. cerevisiae)	4q21.22	6	122.494	255.489	0.479449			?
TCATAAGCAATGATTCT	TCATAAGCAA	APP	Amyloid beta (A4) precursor protein (peptidase nexin-II, Alzheimer disease)	21q21.2|21q21.3	6	122.494	84.2325	1.45424	1	23.8909	5.12723
TCACCCACACCAGCAGC	TCACCCACAC				6	122.494	633.386	0.193396	25	597.272	0.205089
TCATAAACTGTCCTGGA	TCATAAACTG	USHBP1	Usher syndrome 1C binding protein 1	19p13	6	122.494	3.09306	39.6029			?
TCTTCCAGGAGACTAGA	TCTTCCAGGA	RPL15	Ribosomal protein L15	3p24.2	6	122.494	308.741	0.396753	5	119.454	1.02545
TCCTGCAGCTGCCCCAC	TCCTGCAGCT	C14orf124	Chromosome 14 open reading frame 124	14q12	6	122.494	73.7818	1.66022			?
TCTGCCCTTTTTTGTGG	TCTGCCCTTT	PEA15	Phosphoprotein enriched in astrocytes 15	1q21.1	6	122.494	5.94327	20.6105	1	23.8909	5.12723
TGACGTCAGCCCTGAAA	TGACGTCAGC				6	122.494	19.8394	6.17429	1	23.8909	5.12723
TATGTATGTTGCTTAGA	TATGTATGTT	CSNK1A1	Casein kinase 1, alpha 1	5q32	6	122.494	161.743	0.757336	1	23.8909	5.12723
GTTTGGCAGTGCAAGAA	GTTTGGCAGT	CDV3	CDV3 homolog (mouse)	3q22.1	6	122.494	190.747	0.64218	2	47.7817	2.56362
TGCTTGTGTATATGTAA	TGCTTGTGTA	AMIGO2	Adhesion molecule with Ig-like domain 2	12q13.11	6	122.494	14.5364	8.42669			?
TGCTGGTGTGTAAGGGG	TGCTGGTGTG	SH3BP5L	SH3-binding domain protein 5-like	1q44	6	122.494	86.8363	1.41063	3	71.6726	1.70908
GTGCGCCGCTGTGCTGG	GTGCGCCGCT	ATG4B	ATG4 autophagy related 4 homolog B (S. cerevisiae)	2q37.3	6	122.494	43.3798	2.82376			?
GTGCTGCGTGAGCGGAG	GTGCTGCGTG	MRPL37	Mitochondrial ribosomal protein L37	1p32.1	6	122.494	134.301	0.912086	5	119.454	1.02545
TGGTCAATAAAAGTCCT	TGGTCAATAA	PRODH2	Proline dehydrogenase (oxidase) 2	19q13.1	6	122.494	1.75578	69.7661	9	215.018	0.569692
GTGCTGGAGAACGTGAA	GTGCTGGAGA	SNRPD2	Small nuclear ribonucleoprotein D2 polypeptide 16.5kDa	19q13.2	6	122.494	421.934	0.290316	5	119.454	1.02545
TTTGTTTTTGAAGCTCA	TTTGTTTTTG	SLC2A4RG	SLC2A4 regulator	20q13.33	6	122.494	141.208	0.867474			?
TGGATCCTAGACAGCGC	TGGATCCTAG	NDUFS3	NADH dehydrogenase (ubiquinone) Fe-S protein 3, 30kDa (NADH-coenzyme Q reductase)	11p11.11	6	122.494	225.92	0.5422	9	215.018	0.569692
GTGGCCAGAGGTGTCAC	GTGGCCAGAG	FGFR3	Fibroblast growth factor receptor 3 (achondroplasia, thanatophoric dwarfism)	4p16.3	6	122.494	158.573	0.772478			?
TTTTGTACCATCATAAG	TTTTGTACCA	NRP1	Neuropilin 1	10p12	6	122.494	20.1387	6.0825			?
GTTGCGGAGGAAAAGCA	GTTGCGGAGG				6	122.494	22.4305	5.46105			?
TGGTTTGAACTTGAAGA	TGGTTTGAAC	CLIC5	Chloride intracellular channel 5	6p21.1-p12.1	6	122.494	0.0265173	4619.4	3	71.6726	1.70908
TGTCTTTGTGTTTATGG	TGTCTTTGTG		CDNA FLJ25106 fis, clone CBR01467		6	122.494	23.1923	5.28166			?
TTTTGGGGGCTTTTAGC	TTTTGGGGGC	C1orf122	Chromosome 1 open reading frame 122	1p34.3	6	122.494	139.568	0.877668	2	47.7817	2.56362
GTGTGCTTAGAAACTGC	GTGTGCTTAG	KCTD9	Potassium channel tetramerisation domain containing 9	8p21.1	6	122.494	52.8662	2.31706	1	23.8909	5.12723
TAATGGTAACTTGGACT	TAATGGTAAC	COX5A	Cytochrome c oxidase subunit Va	15q25	6	122.494	719.846	0.170167	3	71.6726	1.70908
GTTACAAACTACAGACC	GTTACAAACT	TOP2B	Topoisomerase (DNA) II beta 180kDa	3p24	6	122.494	306.263	0.399964	2	47.7817	2.56362
GTTAATCTGGAACTTAC	GTTAATCTGG	RRN3	RRN3 RNA polymerase I transcription factor homolog (S. cerevisiae)	16p12	6	122.494	44.6154	2.74556	2	47.7817	2.56362
TGTAATCAATAAACGAT	TGTAATCAAT	HNRNPA1	Heterogeneous nuclear ribonucleoprotein A1	12q13.1	6	122.494	842.282	0.145431	6	143.345	0.854538
GTGTGTGGTGCCCCCAG	GTGTGTGGTG	PRNPIP	Prion protein interacting protein	1p32	6	122.494	99.1178	1.23584	3	71.6726	1.70908
TTTTGTACTTGGTACAC	TTTTGTACTT	C15orf24	Chromosome 15 open reading frame 24	15q14	6	122.494	57.3575	2.13562	1	23.8909	5.12723
TACAGCCACCAACGCCC	TACAGCCACC	NPHS1	Nephrosis 1, congenital, Finnish type (nephrin)	19q13.1	6	122.494	0	0			?
TGGTTTGAGCACCCAGC	TGGTTTGAGC	NDUFA9	NADH dehydrogenase (ubiquinone) 1 alpha subcomplex, 9, 39kDa	12p13.3	6	122.494	166.585	0.735323			?
TTCTCTTCTCCCAGCAG	TTCTCTTCTC	RBM4	RNA binding motif protein 4	11q13	6	122.494	74.3555	1.64741	1	23.8909	5.12723
TAAGATTTCAATAAAAC	TAAGATTTCA	HNRNPR	Heterogeneous nuclear ribonucleoprotein R	1p36.12	6	122.494	274.249	0.446652	2	47.7817	2.56362
TAACTTTTGCAAGATGC	TAACTTTTGC	COL4A4	Collagen, type IV, alpha 4	2q35-q37	6	122.494	4.28787	28.5676			?
TACATATGGAAAAACAG	TACATATGGA	GBF1	Golgi-specific brefeldin A resistance factor 1	10q24	6	122.494	54.3602	2.25337	1	23.8909	5.12723
TGGACTTTGTGGTAGCG	TGGACTTTGT	UBA7	Ubiquitin-like modifier activating enzyme 7	3p21	6	122.494	50.2278	2.43877			?
GTGCCCTGTTGGCATTA	GTGCCCTGTT	NCKAP1	NCK-associated protein 1	2q32	6	122.494	173.105	0.707628	2	47.7817	2.56362
TTTTTGTATTATGTATC	TTTTTGTATT	TXNIP	Thioredoxin interacting protein	1q21.1	6	122.494	216.664	0.565364			?
TGCTACTGGTATAAAGT	TGCTACTGGT	SURF1	Surfeit 1	9q34.2	6	122.494	125.508	0.975988	1	23.8909	5.12723
TTCCAGACCTTGAAGTA	TTCCAGACCT	RPN2	Ribophorin II	20q12-q13.1	6	122.494	141.275	0.86706	5	119.454	1.02545
TTCTCCCGCTTCCTGAA	TTCTCCCGCT	CTSA	Cathepsin A	20q13.1	6	122.494	80.0982	1.5293	14	334.472	0.366231
TTATGGGATCTCAACGA	TTATGGGATC	GNB2L1	Guanine nucleotide binding protein (G protein), beta polypeptide 2-like 1	5q35.3	6	122.494	864.561	0.141683	12	286.69	0.427269
TAGTTTGAAGGCGGTCA	TAGTTTGAAG	QPCT	Glutaminyl-peptide cyclotransferase (glutaminyl cyclase)	2p22.2	6	122.494	107.348	1.14109			?
TTACTAAATGGTGTTAC	TTACTAAATG	CANX	Calnexin	5q35	6	122.494	327.542	0.373979	3	71.6726	1.70908
TGGGTCAAACTCTGAAA	TGGGTCAAAC	MGC16291	Hypothetical protein MGC16291	10q11.21	6	122.494	2.10929	58.0735	1	23.8909	5.12723
TAGGACCCTGCAGGGGG	TAGGACCCTG	HYAL2	Hyaluronoglucosaminidase 2	3p21.3	6	122.494	47.3743	2.58567			?
TAAAATAAGATATTAGA	TAAAATAAGA	HEXB	Hexosaminidase B (beta polypeptide)	5q13	6	122.494	303.989	0.402956	2	47.7817	2.56362
TAAAATACTCCACAATA	TAAAATACTC	LOC246315	Target of myb1-like 2 (chicken)	17p11.2	6	122.494	38.4857	3.18285	1	23.8909	5.12723
TAGAGAATGAAGCCAGT	TAGAGAATGA				6	122.494	64.6617	1.89438			?
GTGCCTGAGAGGCAGGC	GTGCCTGAGA	LMNA	Lamin A/C	1q21.2-q21.3	6	122.494	273.756	0.447457	2	47.7817	2.56362
TTACTTATACTAACATT	TTACTTATAC				6	122.494	344.72	0.355344	6	143.345	0.854538
TTTTCCACTCCCACTTG	TTTTCCACTC	MYLIP	Myosin regulatory light chain interacting protein	6p23-p22.3	6	122.494	41.1239	2.97866			?
TTACACCTGTGTTGCCA	TTACACCTGT	CETN2	Centrin, EF-hand protein, 2	Xq28	6	122.494	43.8397	2.79413			?
TGCTCTGTTTATTCTGA	TGCTCTGTTT	DDX3Y	DEAD (Asp-Glu-Ala-Asp) box polypeptide 3, Y-linked	Yq11	6	122.494	41.9977	2.91668	1	23.8909	5.12723
TAAATAAAGCATCAGTG	TAAATAAAGC	FOXO3	Forkhead box O3	6q21	6	122.494	140.592	0.871275	1	23.8909	5.12723
TGCTAGATTGGAGTGGG	TGCTAGATTG	FOXO4	Forkhead box O4	Xq13.1	6	122.494	68.6728	1.78373			?
TACTTGGGAGGCTGAGG	TACTTGGGAG	PDLIM5	PDZ and LIM domain 5	4q22	6	122.494	43.8318	2.79464	2	47.7817	2.56362
TACTGTCTATTGTTTGG	TACTGTCTAT	GNAQ	Guanine nucleotide binding protein (G protein), q polypeptide	9q21	6	122.494	52.9812	2.31203			?
TACTGTAGTCACTCAGT	TACTGTAGTC	DCBLD2	Discoidin, CUB and LCCL domain containing 2	3q12.1|3	6	122.494	30.7507	3.98346	1	23.8909	5.12723
TTAAGAGGGACTGAAAT	TTAAGAGGGA	TOB1	Transducer of ERBB2, 1	17q21	6	122.494	224.19	0.546385			?
TACTCCAAATGTTTGTA	TACTCCAAAT		Transcribed locus		6	122.494	9.1736	13.3529			?
GTCTAGAATCTGTACCC	GTCTAGAATC	ARL6IP5	ADP-ribosylation-like factor 6 interacting protein 5	3p14	6	122.494	228.79	0.535398	7	167.236	0.732461
TGCTGAATCAGAAACCT	TGCTGAATCA	CCDC6	Coiled-coil domain containing 6	10q21	6	122.494	153.532	0.79784	4	95.5635	1.28181
TTGGCCAGGCTGGTCTT	TTGGCCAGGC	RUNDC2B	RUN domain containing 2B	16p12.2	6	122.494	541.042	0.226404	46	1098.98	0.111462
AATGGATGAACGAGATT	AATGGATGAA		Transcribed locus, strongly similar to NP_035761.1 tumor rejection antigen gp96 [Mus musculus]		5	102.078	275.135	0.371012	8	191.127	0.534087
CAATTACCTGCCTTAGT	CAATTACCTG	CASC4	Cancer susceptibility candidate 4	15q15.3	5	102.078	87.5307	1.1662			?
CGATGGTCCCCCACACC	CGATGGTCCC	PHB2	Prohibitin 2	12p13	5	102.078	173.392	0.588714	1	23.8909	4.27269
GGCGTGAACAGCCCTGG	GGCGTGAACA				5	102.078	1.39878	72.9765			?
CTCCATCGGCTGTGAGG	CTCCATCGGC	RNF40	Ring finger protein 40	16p11.2-p11.1	5	102.078	82.4006	1.23881	3	71.6726	1.42423
CACTACACGGGGAAGCT	CACTACACGG	FKBP2	FK506 binding protein 2, 13kDa	11q13.1-q13.3	5	102.078	76.4556	1.33513	4	95.5635	1.06817
AATGAAAATACATCTTT	AATGAAAATA	BCAR3	Breast cancer anti-estrogen resistance 3	1p22.1	5	102.078	50.8791	2.00629			?
CTGTTTAAACTGTTGTG	CTGTTTAAAC	PPP4R1	Protein phosphatase 4, regulatory subunit 1	18p11.22	5	102.078	134.092	0.761257			?
GGCTCGGGATGGACTCC	GGCTCGGGAT	CAPN1	Calpain 1, (mu/I) large subunit	11q13	5	102.078	103.623	0.985097	3	71.6726	1.42423
CTTTCCCCTTTGTGCTC	CTTTCCCCTT	RANGAP1	Ran GTPase activating protein 1	22q13	5	102.078	124.241	0.821614			?
AATGCAAGATACTTTCA	AATGCAAGAT	SKP1	S-phase kinase-associated protein 1	5q31	5	102.078	101.852	1.00222			?
ATGTCATCAAATGGGTG	ATGTCATCAA	AP2M1	Adaptor-related protein complex 2, mu 1 subunit	3q28	5	102.078	215.937	0.472722	6	143.345	0.712115
CAGAGTTGTATATAGCC	CAGAGTTGTA	YIPF5	Yip1 domain family, member 5	5q32	5	102.078	63.6909	1.60271			?
CACCTCTCATACCCAGG	CACCTCTCAT	LOXL1	Lysyl oxidase-like 1	15q24-q25|15q22	5	102.078	56.9938	1.79104			?
CGTCAAGATTTGTAGCA	CGTCAAGATT	FNTA	Farnesyltransferase, CAAX box, alpha	8p11	5	102.078	110.43	0.924369			?
ACAAAAACTAGCCCCCA	ACAAAAACTA		Transcribed locus, weakly similar to NP_536844.1 NADH dehydrogenase subunit 2 [Homo sapiens]		5	102.078	388.704	0.262612	81	1935.16	0.0527493
GGACTGGCCCAGGCACA	GGACTGGCCC	NUDC	Nuclear distribution gene C homolog (A. nidulans)	1p35-p34	5	102.078	131.089	0.778694	1	23.8909	4.27269
AAGGTGCCTCCATCTCT	AAGGTGCCTC	UBL7	Ubiquitin-like 7 (bone marrow stromal cell-derived)	15q24.1	5	102.078	107.649	0.948247	2	47.7817	2.13635
CTCTGTGTGGAATTCAG	CTCTGTGTGG	MAPRE1	Microtubule-associated protein, RP/EB family, member 1	20q11.1-q11.23	5	102.078	88.0948	1.15873	2	47.7817	2.13635
GGACCAGGTCTTGGAGC	GGACCAGGTC	CD34	CD34 molecule	1q32	5	102.078	1.35694	75.2269	1	23.8909	4.27269
GGAGCCAGGCCCAGAAA	GGAGCCAGGC	GSTT1	Glutathione S-transferase theta 1	22q11.23	5	102.078	23.4796	4.34754	3	71.6726	1.42423
CTTGTTAAATTTTAATG	CTTGTTAAAT	TMEM178	Transmembrane protein 178	2p22.1	5	102.078	2.64585	38.5806	1	23.8909	4.27269
GGCAAGAAGAAGATCGC	GGCAAGAAGA	RPL27	Ribosomal protein L27	17q21.1-q21.2	5	102.078	1087.04	0.0939047	20	477.817	0.213635
CTGCAGTGTTCGAGTGG	CTGCAGTGTT	MME	Membrane metallo-endopeptidase	3q25.1-q25.2	5	102.078	0.0229556	4446.78			?
GGGACCCCGGCCTCGAG	GGGACCCCGG	CLCN7	Chloride channel 7	16p13	5	102.078	85.5105	1.19375	2	47.7817	2.13635
AAGTGGAATAAACTGCC	AAGTGGAATA	ATG2A	ATG2 autophagy related 2 homolog A (S. cerevisiae)	11q13.1	5	102.078	108.423	0.94148			?
GGGAAACTCCATCTCTA	GGGAAACTCC	ZNF135	Zinc finger protein 135	19q13.4	5	102.078	7.79499	13.0954			?
GGCCAGCCCTTGCAGGA	GGCCAGCCCT	ABHD14B	Abhydrolase domain containing 14B	3p21.1	5	102.078	50.5177	2.02065	6	143.345	0.712115
CTCCTTCCGCAGGGTTG	CTCCTTCCGC				5	102.078	12.1307	8.41487	1	23.8909	4.27269
AAGAGCGCCGTGGAGGA	AAGAGCGCCG	HSPA1A	Heat shock 70kDa protein 1A	6p21.3	5	102.078	261	0.391105	1	23.8909	4.27269
CTTCAAGGCCGGGGCAG	CTTCAAGGCC	DGCR8	DiGeorge syndrome critical region gene 8	22q11.2	5	102.078	36.251	2.81588	1	23.8909	4.27269
GGAGAAGATGAGAAGCC	GGAGAAGATG	PFDN2	Prefoldin subunit 2	1q23.3	5	102.078	141.912	0.719305			?
CTCTACAGTGCTCAGTC	CTCTACAGTG	ATP6V0E1	ATPase, H+ transporting, lysosomal 9kDa, V0 subunit e1	5q35.2	5	102.078	153.659	0.664319	1	23.8909	4.27269
CTCCCTCTGCCCCGCCC	CTCCCTCTGC	VAMP2	Vesicle-associated membrane protein 2 (synaptobrevin 2)	17p13.1	5	102.078	48.7306	2.09475	4	95.5635	1.06817
AAGGCAGAAGGTTTAGC	AAGGCAGAAG	MRPL49	Synovial apoptosis inhibitor 1, synoviolin	11q13	5	102.078	53.9496	1.89211			?
CTTCTTGCCCCTTGGGC	CTTCTTGCCC	HBA2	Hemoglobin, alpha 2	16p13.3	5	102.078	250.501	0.407497			?
ATTATATTCAAAATAAA	ATTATATTCA				5	102.078	60.6175	1.68397	1	23.8909	4.27269
CGGACAATCATTTTGTA	CGGACAATCA	TPCN1	Two pore segment channel 1	12q24.13	5	102.078	27.668	3.6894	1	23.8909	4.27269
CTCGAGGAGGAGAGGCA	CTCGAGGAGG	MRPL23	Mitochondrial ribosomal protein L23	11p15.5-p15.4	5	102.078	148.143	0.689052	2	47.7817	2.13635
CACGGAGGCGGGGTCAG	CACGGAGGCG	XPC	Xeroderma pigmentosum, complementation group C	3p25	5	102.078	40.7186	2.50692	1	23.8909	4.27269
CGTGTTAATGGCTGTTC	CGTGTTAATG	CNBP	CCHC-type zinc finger, nucleic acid binding protein	3q21	5	102.078	186.399	0.547633	2	47.7817	2.13635
CACAGAGTCCTTAAAAA	CACAGAGTCC	LRPAP1	Low density lipoprotein receptor-related protein associated protein 1	4p16.3	5	102.078	92.2206	1.10689	2	47.7817	2.13635
CACACCCCTGAACCACG	CACACCCCTG	PGRMC1	Progesterone receptor membrane component 1	Xq22-q24	5	102.078	88.475	1.15375	5	119.454	0.854538
CTGGGAGAGGCGGCCAG	CTGGGAGAGG	RNPEPL1	Arginyl aminopeptidase (aminopeptidase B)-like 1	2q37.3	5	102.078	75.2172	1.35711	6	143.345	0.712115
GGCCCGGCTTTCCTGGA	GGCCCGGCTT	CHCHD5	Coiled-coil-helix-coiled-coil-helix domain containing 5	2q13	5	102.078	80.5273	1.26762	3	71.6726	1.42423
GGACCCTCTCTAATCCT	GGACCCTCTC	ST6GAL1	ST6 beta-galactosamide alpha-2,6-sialyltranferase 1	3q27-q28	5	102.078	39.8522	2.56142	5	119.454	0.854538
CGCACCATTGCCACTGC	CGCACCATTG	BLOC1S1	Biogenesis of lysosome-related organelles complex-1, subunit 1	12q13-q14	5	102.078	105.653	0.966163	4	95.5635	1.06817
GGGCAGATGCCACAAGC	GGGCAGATGC	INTS3	Integrator complex subunit 3	1q21.3	5	102.078	57.4984	1.77532			?
ATGATGATGATGGGACT	ATGATGATGA	SLC25A5	Solute carrier family 25 (mitochondrial carrier; adenine nucleotide translocator), member 5	Xq24-q26	5	102.078	947.762	0.107705	2	47.7817	2.13635
GGGAAGAGATGGTTGCA	GGGAAGAGAT	CRY2	Cryptochrome 2 (photolyase-like)	11p11.2	5	102.078	34.4632	2.96195	3	71.6726	1.42423
ATGATTTATTAAACTTG	ATGATTTATT	TTC35	Tetratricopeptide repeat domain 35	8q23.1	5	102.078	116.77	0.874186			?
CGCTGACAAATGTGTCC	CGCTGACAAA	SPOCK2	Sparc/osteonectin, cwcv and kazal-like domains proteoglycan (testican) 2	10pter-q25.3	5	102.078	6.56704	15.544			?
CAATTAAAAGGTACAAT	CAATTAAAAG	XBP1	X-box binding protein 1	22q12.1|22q12	5	102.078	396.943	0.257161	2	47.7817	2.13635
CTGGGACAATTATTTGA	CTGGGACAAT	PTPRO	Protein tyrosine phosphatase, receptor type, O	12p13.3-p13.2|12p13-p12	5	102.078	1.31203	77.8019			?
AAGATCCCCGCGATACT	AAGATCCCCG	CUTA	CutA divalent cation tolerance homolog (E. coli)	6pter-p21.31	5	102.078	294.744	0.346329	7	167.236	0.610385
CACCGAGACCAGGCAGG	CACCGAGACC	IGFBP5	Insulin-like growth factor binding protein 5	2q33-q36	5	102.078	2.3903	42.7052			?
GGCCTACATCCCCTCTC	GGCCTACATC				5	102.078	17.4944	5.8349			?
GGATGCCTGGCACTCCC	GGATGCCTGG				5	102.078	10.8903	9.37329			?
ATTTTTGCCCTGCGTCC	ATTTTTGCCC	RXRB	Retinoid X receptor, beta	6p21.3	5	102.078	79.7026	1.28074			?
CTCTCACCCTGCATATC	CTCTCACCCT	RNH1	Ribonuclease/angiogenin inhibitor 1	11p15.5	5	102.078	181.277	0.563108	9	215.018	0.474744
CAACCATCATCTTCCAC	CAACCATCAT				5	102.078	87.3095	1.16916	3	71.6726	1.42423
CCTCCCCCGTCCTTTTT	CCTCCCCCGT	BANF1	Barrier to autointegration factor 1	11q13.1	5	102.078	163.021	0.626165	5	119.454	0.854538
GCTAAACTGCATTTCCA	GCTAAACTGC				5	102.078	113.757	0.897334	2	47.7817	2.13635
GGGTCCGTGGCCCTTGC	GGGTCCGTGG				5	102.078	2.8561	35.7404	9	215.018	0.474744
AGGCTGCACCGCTTACC	AGGCTGCACC	ALS2CL	ALS2 C-terminal like	3p21.31	5	102.078	2.77815	36.7432			?
GAGCCTTGGGTACCCCT	GAGCCTTGGG	BAIAP2	BAI1-associated protein 2	17q25	5	102.078	27.635	3.69381			?
AGGGAAGAGGAAAGTGC	AGGGAAGAGG	EFNB1	Ephrin-B1	Xq12	5	102.078	1.50257	67.936			?
GCGGGAGGGCTGTGCCC	GCGGGAGGGC	SNX15	ADP-ribosylation factor-like 2	11q13	5	102.078	104.099	0.98059	6	143.345	0.712115
GAGAGTGGGGCCAAAGG	GAGAGTGGGG	RPS3	Ribosomal protein S3	11q13.3-q13.5	5	102.078	44.8176	2.27764			?
GGGCCAATAAAATCTCC	GGGCCAATAA	SUMF2	Sulfatase modifying factor 2	7q11.1	5	102.078	232.934	0.438229	3	71.6726	1.42423
GAGAGGAAGGGGCCGCC	GAGAGGAAGG	EMID1	EMI domain containing 1	22q12.2	5	102.078	12.8838	7.923	2	47.7817	2.13635
CCTCCAGCAGCCTGACC	CCTCCAGCAG	RARRES3	Retinoic acid receptor responder (tazarotene induced) 3	11q23	5	102.078	56.0315	1.8218	7	167.236	0.610385
GAGAGCACCCCAGTCCT	GAGAGCACCC	FAM65A	Family with sequence similarity 65, member A	16q22.1	5	102.078	3.01388	33.8694	2	47.7817	2.13635
ACCGCCGTGGTGAAGCT	ACCGCCGTGG	CYBA	Cytochrome b-245, alpha polypeptide	16q24	5	102.078	289.837	0.352192	7	167.236	0.610385
GACCAGCTGGCCAAGAC	GACCAGCTGG	LOC100133190	Chromosome 10 open reading frame 116	10q23.2	5	102.078	225.482	0.452712	11	262.8	0.388427
AGTAGGTGGCCTGCAGT	AGTAGGTGGC		Transcribed locus, strongly similar to NP_536848.1 ATP synthase F0 subunit 6 [Homo sapiens]		5	102.078	403.572	0.252937	60	1433.45	0.0712115
GCTCACTGCAGCTTTGA	GCTCACTGCA	PLCD3	Phospholipase C, delta 3	17q21.31	5	102.078	20.7639	4.91615	2	47.7817	2.13635
GCTCGTGGTCAAAAAAG	GCTCGTGGTC				5	102.078	35.7679	2.8539	3	71.6726	1.42423
ACCACTTATCCTTCCAG	ACCACTTATC	CTSB	Cathepsin B	8p22	5	102.078	84.7386	1.20463			?
GGGTTTTTATTATTTTT	GGGTTTTTAT	YBX1	Y box binding protein 1	1p34	5	102.078	718.039	0.142163	3	71.6726	1.42423
GAGAGAAAATTTTGTCC	GAGAGAAAAT	TMEM9	Transmembrane protein 9		5	102.078	149.776	0.681539	2	47.7817	2.13635
AACCCCTGCTGCCTGGG	AACCCCTGCT	IFITM3	Interferon induced transmembrane protein 3 (1-8U)	11p15.5	5	102.078	4.44578	22.9607			?
CAGTACATTCATAGTTG	CAGTACATTC				5	102.078	0.963819	105.91			?
CAGGGGAGTGGGCCCGG	CAGGGGAGTG	MPG	N-methylpurine-DNA glycosylase	16p13.3	5	102.078	65.874	1.5496	2	47.7817	2.13635
AACCCGGGAGGCGGAGC	AACCCGGGAG	COX19	COX19 cytochrome c oxidase assembly homolog (S. cerevisiae)	7p22.3	5	102.078	276.882	0.368671	19	453.926	0.224879
GCTGAGGGCTGGGCTTG	GCTGAGGGCT				5	102.078	21.6569	4.71342			?
GACCCACTACCCTTCTC	GACCCACTAC	SLC3A2	Solute carrier family 3 (activators of dibasic and neutral amino acid transport), member 2	11q13	5	102.078	103.394	0.987274	1	23.8909	4.27269
GAGAATATCCTTGGATG	GAGAATATCC	C7orf55	LUC7-like 2 (S. cerevisiae)	7q34	5	102.078	72.8604	1.40101			?
AGGTCAGGAGATCGAGA	AGGTCAGGAG	UNQ353	KIAA0101	15q22.31	5	102.078	675.287	0.151163	49	1170.65	0.0871978
GCTAATAAATGGCAGAC	GCTAATAAAT		Transcribed locus		5	102.078	0.194727	524.213			?
GACTGAATGTAGCTGTG	GACTGAATGT	FLJ31306	Hypothetical protein FLJ31306	14q23.1	5	102.078	54.7781	1.86349			?
GCTACAGATACAGCCCA	GCTACAGATA	PODXL	Podocalyxin-like	7q32-q33	5	102.078	2.69865	37.8258			?
GACTTCCAGGCCAGCCA	GACTTCCAGG	DDN	Dendrin	12q13.12	5	102.078	0.991934	102.908			?
AGGTGCCTCGGAATTAG	AGGTGCCTCG	UBE2I	Ubiquitin-conjugating enzyme E2I (UBC9 homolog, yeast)	16p13.3	5	102.078	28.0136	3.64389			?
AGGTGTCTTTGCAGAAC	AGGTGTCTTT	DTX4	Deltex 4 homolog (Drosophila)	11q12.1	5	102.078	33.3603	3.05987	1	23.8909	4.27269
ACCCCTAACAGGGGCCC	ACCCCTAACA		Transcribed locus, weakly similar to NP_536849.1 cytochrome c oxidase subunit III [Homo sapiens]		5	102.078	113.701	0.89778	17	406.145	0.251335
CCTGCCCCCCTCATCTC	CCTGCCCCCC	MAPK3	Mitogen-activated protein kinase 3	16p11.2	5	102.078	33.8989	3.01126			?
AGGTTGCCTTGGATTCA	AGGTTGCCTT	NPHS2	*Nephrosis 2, idiopathic, steroid-resistant (podocin)	1q25.2	5	102.078	0	0			?
AGGCCACCCTGAGGTGC	AGGCCACCCT	HLA-C	Major histocompatibility complex, class I, C	6p21.3	5	102.078	28.7308	3.55292			?
GGTCCCCTACCCTTCCC	GGTCCCCTAC	KIAA0100	KIAA0100	17q11.2	5	102.078	93.8919	1.08719	1	23.8909	4.27269
GATTGGTCTGAGGGGTC	GATTGGTCTG	CUX1	Cut-like homeobox 1	7q22.1	5	102.078	42.4642	2.40387	2	47.7817	2.13635
GCCCCGAGCCCTTCTAA	GCCCCGAGCC	REEP5	Receptor accessory protein 5	5q22-q23	5	102.078	49.2951	2.07076	1	23.8909	4.27269
AGATTCAAACTTGATGC	AGATTCAAAC	SH3BGRL	SH3 domain binding glutamic acid-rich protein like	Xq13.3	5	102.078	537.27	0.189994	2	47.7817	2.13635
GTAGACTCACAGCTGCC	GTAGACTCAC	BAT2	HLA-B associated transcript 2	6p21.3	5	102.078	81.8277	1.24748			?
AGCAAGCCCCCGACAGC	AGCAAGCCCC	DAZAP1	DAZ associated protein 1	19p13.3	5	102.078	75.2865	1.35586			?
GTACTGTATGCTTGCCA	GTACTGTATG	KPNB1	Karyopherin (importin) beta 1	17q21.32	5	102.078	156.791	0.651046	2	47.7817	2.13635
AGCCACCGCGTTTCTCC	AGCCACCGCG				5	102.078	3.72232	27.4233	6	143.345	0.712115
ACTGCAGAGCGGTAGAG	ACTGCAGAGC	C14orf65	Chromosome 14 open reading frame 65	14q32.31	5	102.078	16.5681	6.16115			?
GTAGGCAGCTATGGGCC	GTAGGCAGCT	ARHGDIA	Rho GDP dissociation inhibitor (GDI) alpha	17q25.3	5	102.078	33.1529	3.07902			?
ACTGAATAATGTAAAAC	ACTGAATAAT	SHISA2	Shisa homolog 2 (Xenopus laevis)	13q12.13	5	102.078	12.5606	8.12687			?
GTACCCGGACACCACAT	GTACCCGGAC	LSMD1	LSM domain containing 1	17p13.1	5	102.078	105.309	0.969321	2	47.7817	2.13635
GATGTGTGCTTCATTTG	GATGTGTGCT	H2AFV	H2A histone family, member V	7p13	5	102.078	70.3059	1.45192	5	119.454	0.854538
GCCGCCATCAATGCACG	GCCGCCATCA	PDIA6	Protein disulfide isomerase family A, member 6	2p25.1	5	102.078	92.4973	1.10358	1	23.8909	4.27269
AAATGTAATTTACTTGG	AAATGTAATT	LIMA1	LIM domain and actin binding 1	12q13	5	102.078	54.1359	1.88559			?
GCCCTAATTGTGCCTGA	GCCCTAATTG	RNF123	Ring finger protein 123	3p24.3	5	102.078	42.775	2.3864	1	23.8909	4.27269
GTCAAGACCAGGCAGAA	GTCAAGACCA	AP1B1	Adaptor-related protein complex 1, beta 1 subunit	22q12|22q12.2	5	102.078	53.0685	1.92352	3	71.6726	1.42423
GCATTTACCACACTTGT	GCATTTACCA				5	102.078	29.9918	3.40354			?
AGAAACTAGAGGGCAGG	AGAAACTAGA	TXNIP	Thioredoxin interacting protein	1q21.1	5	102.078	8.94788	11.4081			?
AGAAGGCCGGTCTGCTC	AGAAGGCCGG				5	102.078	0.30707	332.427			?
AAAAATAAAGGTTCCAT	AAAAATAAAG	ATP5A1	ATP synthase, H+ transporting, mitochondrial F1 complex, alpha subunit 1, cardiac muscle	18q12-q21	5	102.078	1093.59	0.0933422	16	382.254	0.267043
CCATTGCACTGCACCTG	CCATTGCACT	ARL16	ADP-ribosylation factor-like 16	17q25.3	5	102.078	99.9266	1.02153	23	549.49	0.185769
ACTTTTATCTTTCCTGT	ACTTTTATCT	SEMA5A	Sema domain, seven thrombospondin repeats (type 1 and type 1-like), transmembrane domain (TM) and short cytoplasmic domain, (semaphorin) 5A	5p15.2	5	102.078	17.0189	5.99792			?
ACTGGCTGATCTTGAGC	ACTGGCTGAT	C9orf58	Chromosome 9 open reading frame 58	9q34.13-q34.3	5	102.078	3.47012	29.4163	1	23.8909	4.27269
GCCAGCGCGTGACCTGC	GCCAGCGCGT	NPHS1	Nephrosis 1, congenital, Finnish type (nephrin)	19q13.1	5	102.078	0	0			?
ACTGGCTGCTGAATTCT	ACTGGCTGCT	LOC388789	Hypothetical LOC388789	20p11.23	5	102.078	88.0241	1.15966			?
AGAGCCAGCAGTCATCA	AGAGCCAGCA	H3F3B	H3 histone, family 3B (H3.3B)	17q25	5	102.078	46.5692	2.19197			?
GCCCACATCCGCTGAGG	GCCCACATCC	NT5DC2	5'-nucleotidase domain containing 2	3p21.1	5	102.078	236.378	0.431844	2	47.7817	2.13635
CCACTGCACTCCATCCT	CCACTGCACT	TACC1	Transforming, acidic coiled-coil containing protein 1	8p11	5	102.078	54.8951	1.85952	103	2460.76	0.0414824
AAAATAAAGAGCCATAG	AAAATAAAGA	APEX1	APEX nuclease (multifunctional DNA repair enzyme) 1	14q11.2-q12	5	102.078	546.853	0.186665	1	23.8909	4.27269
ACTGTATTTTCTAATCA	ACTGTATTTT		CDNA clone IMAGE:6025865		5	102.078	51.3086	1.9895			?
CCCGGTGTGTGCAGGAG	CCCGGTGTGT	LHPP	Phospholysine phosphohistidine inorganic pyrophosphate phosphatase	10q26.13	5	102.078	57.7975	1.76614	1	23.8909	4.27269
GCCAGCCAGTGGCAAGC	GCCAGCCAGT	SMTN	Smoothelin	22q12.2	5	102.078	79.5066	1.2839			?
CATCACGGATCAATAGA	CATCACGGAT	IL1R1	Interleukin 1 receptor, type I	2q12	5	102.078	116.181	0.878613	1	23.8909	4.27269
GGTTGGCAGGGTGGGCG	GGTTGGCAGG	MFGE8	Milk fat globule-EGF factor 8 protein	15q25	5	102.078	186.227	0.548138	1	23.8909	4.27269
GGTTGATCACCTAGAGG	GGTTGATCAC	C16orf35	Chromosome 16 open reading frame 35	16p13.3	5	102.078	39.881	2.55958			?
GCCTTCTGCTGTTTCTC	GCCTTCTGCT	TMEM115	Transmembrane protein 115	3p21.3	5	102.078	32.5348	3.13752			?
GAGGTGTTTGCTGTTTT	GAGGTGTTTG	LIMCH1	LIM and calponin homology domains 1	4p13	5	102.078	17.9724	5.67974	2	47.7817	2.13635
AAATAGATCCACCTGCT	AAATAGATCC				5	102.078	132.879	0.768206	4	95.5635	1.06817
AGCCACCGCGCCTGGCC	AGCCACCGCG	CR1	Complement component (3b/4b) receptor 1 (Knops blood group)	1q32	5	102.078	47.9656	2.12816	6	143.345	0.712115
CATCATTCCTTGGCTGA	CATCATTCCT	KIAA0368	KIAA0368	9q31.3	5	102.078	122.983	0.830016			?
GCCTGTATGAGAAGAAA	GCCTGTATGA	RPS24	Ribosomal protein S24	10q22-q23	5	102.078	1063.07	0.0960223	17	406.145	0.251335
GGTGTTTTATTTATTTG	GGTGTTTTAT				5	102.078	74.2158	1.37543			?
AAATGAAAATTTTAATG	AAATGAAAAT	CTNNA1	Catenin (cadherin-associated protein), alpha 1, 102kDa	5q31	5	102.078	130.384	0.782905	2	47.7817	2.13635
GAGGCGCTGGGGCTGTG	GAGGCGCTGG	BAD	BCL2-antagonist of cell death	11q13.1	5	102.078	35.6202	2.86574			?
CCTACAGCACAGCTGAT	CCTACAGCAC				5	102.078	0.27553	370.479			?
CCTAGACTCCTAATAAA	CCTAGACTCC	C14orf133	Chromosome 14 open reading frame 133	14q24.3-q31	5	102.078	23.5138	4.34121			?
AAATGCCACACACATAG	AAATGCCACA	RTN4	Reticulon 4	2p16.3	5	102.078	49.0802	2.07983	1	23.8909	4.27269
GAGGTGTTCTGTTTGGG	GAGGTGTTCT	KBTBD4	Kelch repeat and BTB (POZ) domain containing 4	11p11.2	5	102.078	26.1893	3.89771	1	23.8909	4.27269
GCCTCTTTCCTTGGACA	GCCTCTTTCC	SLU7	SLU7 splicing factor homolog (S. cerevisiae)	5q33.3	5	102.078	21.1177	4.83377			?
CCAACAAGAATGCATTG	CCAACAAGAA	TSPAN7	Tetraspanin 7	Xp11.4	5	102.078	58.8258	1.73527			?
GATGCCTCTGCCTTTGA	GATGCCTCTG	UBXD5	UBX domain containing 5	1p36.11	5	102.078	48.947	2.08549	2	47.7817	2.13635
GTAAGATTTGACCTCAT	GTAAGATTTG	MTCH1	Mitochondrial carrier homolog 1 (C. elegans)	6pter-p24.1	5	102.078	265.985	0.383775	10	238.909	0.427269
GATGCCGTGGGACAGCT	GATGCCGTGG		Genomic Match Chrom 9		5	102.078	0.0671674	1519.76			?
CCCTCCTGGGGCCAAGA	CCCTCCTGGG	C9orf16	Chromosome 9 open reading frame 16	9q34.1	5	102.078	123.441	0.826943	2	47.7817	2.13635
AGCCCGGCTTCCGAGCG	AGCCCGGCTT				5	102.078	11.5461	8.84094			?
GAGTCAGGAGAAAACCA	GAGTCAGGAG	COPZ1	Coatomer protein complex, subunit zeta 1	12q13.2-q13.3	5	102.078	177.454	0.57524	5	119.454	0.854538
AGCGTCCGGTCTTGCCC	AGCGTCCGGT	DEAF1	Deformed epidermal autoregulatory factor 1 (Drosophila)	11p15.5	5	102.078	57.7317	1.76815			?
GGTTGTGTCCTGGGGCA	GGTTGTGTCC		MRNA; cDNA DKFZp762M127 (from clone DKFZp762M127)		5	102.078	19.2458	5.30392	1	23.8909	4.27269
GATACTGAGGCATAGCT	GATACTGAGG	C19orf12	Chromosome 19 open reading frame 12	19q12	5	102.078	49.0478	2.0812			?
AGCTCCTGATCAGAGGC	AGCTCCTGAT	AQP1	Aquaporin 1 (Colton blood group)	7p14	5	102.078	3.73794	27.3087			?
GCCTGGGACTCTCTGCG	GCCTGGGACT	C19orf43	Chromosome 19 open reading frame 43	19p13.13	5	102.078	152.946	0.667413	8	191.127	0.534087
GAGTTAAATGTTTAACC	GAGTTAAATG				5	102.078	1.97085	51.7941			?
GCCTGGGCTGGTTTTGA	GCCTGGGCTG	INTS1	Integrator complex subunit 1	7p22.3	5	102.078	170.331	0.599294	3	71.6726	1.42423
GCGTGAGCAGGGCTGGT	GCGTGAGCAG				5	102.078	2.08632	48.9274	1	23.8909	4.27269
GATCCGCTGTCGCCGCC	GATCCGCTGT	C9orf142	Chromosome 9 open reading frame 142	9q34.3	5	102.078	35.7402	2.85612	2	47.7817	2.13635
GGGGGCCCCGTCCCCCG	GGGGGCCCCG	YIF1A	Yip1 interacting factor homolog A (S. cerevisiae)	11q13	5	102.078	128.585	0.793862	2	47.7817	2.13635
GAAGACACTTGGTTTGA	GAAGACACTT	ADAMTS9	ADAM metallopeptidase with thrombospondin type 1 motif, 9	3p14.3-p14.2	5	102.078	32.5519	3.13586			?
CCTGTCCAGCCTGGGCA	CCTGTCCAGC	BCL2L1	BCL2-like 1	20q11.21	5	102.078	63.6882	1.60278	3	71.6726	1.42423
GAAGATTAATGAGGGAA	GAAGATTAAT	SNX3	Sorting nexin 3	6q21	5	102.078	248.089	0.411459	7	167.236	0.610385
ATGAAACCCTGTCTCTA	ATGAAACCCT	WSB1	WD repeat and SOCS box-containing 1	17q11.1	5	102.078	151.732	0.672753	10	238.909	0.427269
ATCCGGCGCCACAAGAC	ATCCGGCGCC	TCEB2	Transcription elongation factor B (SIII), polypeptide 2 (18kDa, elongin B)	16p12.3	5	102.078	213.123	0.478963	4	95.5635	1.06817
GGGCCTGGGGAGGGGAG	GGGCCTGGGG	EPN1	Epsin 1	19q13.42	5	102.078	126.53	0.806753	2	47.7817	2.13635
AGTTTAAGCATTCTTGT	AGTTTAAGCA	PICALM	Phosphatidylinositol binding clathrin assembly protein	11q14	5	102.078	95.8567	1.0649	2	47.7817	2.13635
CTTTGCACTCTCCTTTG	CTTTGCACTC	TCEA1	Transcription elongation factor A (SII), 1	8q11.2	5	102.078	98.9081	1.03205			?
GCTTGATGTGAAGACAG	GCTTGATGTG	LOC153095	Poly(A) binding protein interacting protein 2	5q31.2	5	102.078	163.072	0.625973			?
GAATAAATGTTGGAAAG	GAATAAATGT	FKBP9L	FK506 binding protein 9-like	7p11.1	5	102.078	53.6589	1.90236	1	23.8909	4.27269
GCTGGGGATAGAACGGG	GCTGGGGATA				5	102.078	27.6459	3.69235	2	47.7817	2.13635
CAGCACAGACCAATTAG	CAGCACAGAC		Hypothetical locus LOC678655	12p13.31	5	102.078	84.2452	1.21168	2	47.7817	2.13635
CAGGGCTCGCGTGCGGG	CAGGGCTCGC	FLJ21865	Endo-beta-N-acetylglucosaminidase	17q25.3	5	102.078	47.3811	2.15441	1	23.8909	4.27269
ACATTGGGTGACATTGT	ACATTGGGTG	FABP1	Fatty acid binding protein 1, liver	2p11	5	102.078	2.89466	35.2644	1	23.8909	4.27269
ACATTTCCAACACTGTG	ACATTTCCAA	G0S2	G0/G1switch 2	1q32.2-q41	5	102.078	22.7037	4.49611	2	47.7817	2.13635
AACGAGGAATTCCCAGT	AACGAGGAAT		Transcribed locus, strongly similar to XP_001082381.1 PREDICTED: similar to 40S ribosomal protein SA (p40) (34/67 kDa laminin receptor) isoform 1 [Macaca mulatta]		5	102.078	283.435	0.360148	22	525.599	0.194213
ATACTTTAATCAGAAGC	ATACTTTAAT	ANXA5	Annexin A5	4q26-q28|4q28-q32	5	102.078	439.165	0.232437	1	23.8909	4.27269
ATCTTAGTCACCTGCTA	ATCTTAGTCA	LOC100128573	Rho/rac guanine nucleotide exchange factor (GEF) 18	19p13.3	5	102.078	19.3947	5.2632			?
ACACAGTTTTTATAGTG	ACACAGTTTT	FAT	FAT tumor suppressor homolog 1 (Drosophila)	4q35	5	102.078	44.6867	2.28431	1	23.8909	4.27269
CCTTTCACACACTAAAA	CCTTTCACAC	GTF2I	General transcription factor II, i	7q11.23	5	102.078	218.695	0.466761	4	95.5635	1.06817
GAAAATTAACCAGAAAG	GAAAATTAAC	DARS	Aspartyl-tRNA synthetase	2q21.3	5	102.078	137.213	0.743941	2	47.7817	2.13635
CAGCGCTGCATTGACTC	CAGCGCTGCA	CDC37	Cell division cycle 37 homolog (S. cerevisiae)	19p13.2	5	102.078	129.961	0.785452	3	71.6726	1.42423
AACTTCGAAGGGCAGAT	AACTTCGAAG	CITED2	Cbp/p300-interacting transactivator, with Glu/Asp-rich carboxy-terminal domain, 2	6q23.3	5	102.078	11.0249	9.25888			?
ATCCGCGGGGAGACAGG	ATCCGCGGGG				5	102.078	39.4749	2.5859	1	23.8909	4.27269
CAGCTTGACGATTGAGC	CAGCTTGACG	CALM1	Calmodulin 1 (phosphorylase kinase, delta)	14q24-q31	5	102.078	129.629	0.787462	6	143.345	0.712115
ATCAAGTGGACTCGTGA	ATCAAGTGGA	FAM38A	Family with sequence similarity 38, member A	16q24.3	5	102.078	42.1544	2.42153			?
ACAAGTCCCTTACTAAA	ACAAGTCCCT		Genomic Match: Chromosome 4		5	102.078	0.0110459	9241.29			?
CAGGAGTTCAAAGAAGG	CAGGAGTTCA	ARPC2	Actin related protein 2/3 complex, subunit 2, 34kDa	2q36.1	5	102.078	471.526	0.216485	7	167.236	0.610385
GAAATGTAAGAGTGGAA	GAAATGTAAG	PCBP2	Poly(rC) binding protein 2	12q13.12-q13.13	5	102.078	956.062	0.10677	7	167.236	0.610385
ACAAGATTTCAGGTGTC	ACAAGATTTC		Genomic Match Chrom 10 & 19		5	102.078	0.179354	569.145			?
ATCTTTCTGGCTCCACT	ATCTTTCTGG	YWHAZ	Tyrosine 3-monooxygenase/tryptophan 5-monooxygenase activation protein, zeta polypeptide	8q23.1	5	102.078	228.147	0.447424	7	167.236	0.610385
CAGCCCAACCGCAGAGC	CAGCCCAACC	EIF3G	Eukaryotic translation initiation factor 3, subunit G	19p13.2	5	102.078	200.893	0.508122	4	95.5635	1.06817
GGGCGCCTGGCTGTCGG	GGGCGCCTGG	GIMAP1	GTPase, IMAP family member 1	7q36.1	5	102.078	25.1322	4.06166			?
ATCAGTGGCTTTGAATG	ATCAGTGGCT	PSMB4	Proteasome (prosome, macropain) subunit, beta type, 4	1q21	5	102.078	250.516	0.407473	3	71.6726	1.42423
ACAGTGGGGATTTTTTT	ACAGTGGGGA	PTGES3	Prostaglandin E synthase 3 (cytosolic)	12q13.3|12	5	102.078	644.531	0.158376	5	119.454	0.854538
AAGAAACATTGAAAACC	AAGAAACATT				5	102.078	0.693095	147.279			?
CTTTGAACGATCAGACA	CTTTGAACGA		Transcribed locus		5	102.078	32.6866	3.12294	1	23.8909	4.27269
AAGAAGATAGAAGACAA	AAGAAGATAG	RPL23A	Ribosomal protein L23a	17q11	5	102.078	1169.73	0.0872665	4	95.5635	1.06817
AACCTGGGAGGCGGAGC	AACCTGGGAG	LOC644624	Hypothetical LOC644624	4q28.1	5	102.078	174.216	0.585931	15	358.363	0.284846
TGGGCTCTGAAATTGTT	TGGGCTCTGA	SCARB2	Scavenger receptor class B, member 2	4q21.1	5	102.078	94.3786	1.08158			?
TGTAACTTCCTCACGTT	TGTAACTTCC	KLC1	Kinesin light chain 1	14q32.3	5	102.078	69.4557	1.46969	2	47.7817	2.13635
GTTGTGGTTAATCAGGT	GTTGTGGTTA				5	102.078	8.54329	11.9484	36	860.071	0.118686
TGGGGCAGTGCTAGGAA	TGGGGCAGTG				5	102.078	8.0888	12.6197			?
GTTATTGTGGAACTGTG	GTTATTGTGG	MAP3K3	Mitogen-activated protein kinase kinase kinase 3	17q23.3	5	102.078	49.1323	2.07762	1	23.8909	4.27269
TGGTTTGCACAGCCCAG	TGGTTTGCAC	GLTP	Glycolipid transfer protein	12q24.11	5	102.078	133.544	0.764381	1	23.8909	4.27269
TCCACGCACCACCCGTT	TCCACGCACC	FBXW5	F-box and WD repeat domain containing 5	9q34.3	5	102.078	169.904	0.6008	1	23.8909	4.27269
TGGGTCATTTGGGGACC	TGGGTCATTT	LOC162073	Hypothetical protein LOC162073	16p12.3	5	102.078	77.3996	1.31885	1	23.8909	4.27269
GTTGTGGTTAATCTGGC	GTTGTGGTTA				5	102.078	185.087	0.551515	36	860.071	0.118686
GTTGTGGTTAATCTGTT	GTTGTGGTTA				5	102.078	278.963	0.365921	36	860.071	0.118686
TGTAACAGCCCCCTCTA	TGTAACAGCC	NTNG1	Netrin G1	1p13.3	5	102.078	1.6165	63.1479			?
TTACCATCTTACTTGAG	TTACCATCTT	MME	Membrane metallo-endopeptidase	3q25.1-q25.2	5	102.078	1.17796	86.657			?
TCCCTGGCAGAGGGCTT	TCCCTGGCAG	CRIP2	Cysteine-rich protein 2	14q32.3	5	102.078	125.111	0.8159	3	71.6726	1.42423
TCGAAGATTCACTGGGA	TCGAAGATTC	C1orf115	Chromosome 1 open reading frame 115	1q41	5	102.078	8.17714	12.4834	1	23.8909	4.27269
TTTGCTGTAGTGCTCAT	TTTGCTGTAG				5	102.078	9.86112	10.3516	1	23.8909	4.27269
TCTGACAAACCCGATAT	TCTGACAAAC	TMSB4X	Thymosin beta 4, X-linked	Xq21.3-q22	5	102.078	41.2176	2.47657			?
TTTGGAGCATTTGTAGC	TTTGGAGCAT	CMTM3	CKLF-like MARVEL transmembrane domain containing 3	16q21-q22.1	5	102.078	111.333	0.916872			?
TCCTGCCCTCAACCTGC	TCCTGCCCTC	TCEA2	Transcription elongation factor A (SII), 2	20q13.33	5	102.078	29.7695	3.42896	1	23.8909	4.27269
TTGTAACTACCCCGTCC	TTGTAACTAC	PGS1	Phosphatidylglycerophosphate synthase 1	17q25.3	5	102.078	25.0404	4.07654			?
GTGCTGGACCTGAGGGC	GTGCTGGACC	PSME2	Proteasome (prosome, macropain) activator subunit 2 (PA28 beta)	14q11.2	5	102.078	322.08	0.316934	5	119.454	0.854538
TCTCTTTTTCTGTCTTA	TCTCTTTTTC	NPC2	Niemann-Pick disease, type C2	14q24.3	5	102.078	299.015	0.341382	2	47.7817	2.13635
TCTACAAATATGGGTAC	TCTACAAATA		Hypothetical protein LOC144871	13q32.1	5	102.078	52.6083	1.94035	1	23.8909	4.27269
GTGACCACGGGTGGCGG	GTGACCACGG				5	102.078	14.0575	7.26148	103	2460.76	0.0414824
TTTGGGGCTGGCCTCAC	TTTGGGGCTG	ATP6V0B	ATPase, H+ transporting, lysosomal 21kDa, V0 subunit b	1p32.3	5	102.078	152.965	0.667331	15	358.363	0.284846
TTCTGTGAATCTGCCAT	TTCTGTGAAT	CALD1	Caldesmon 1	7q33	5	102.078	120.713	0.845626	5	119.454	0.854538
TTAGTCAGGCTGGTCTC	TTAGTCAGGC	TSPAN31	Tetraspanin 31	12q13.3	5	102.078	38.698	2.63782	2	47.7817	2.13635
TTATTTATGAATTTTAT	TTATTTATGA	TIMP3	TIMP metallopeptidase inhibitor 3 (Sorsby fundus dystrophy, pseudoinflammatory)	22q12.1-q13.2|22q12.3	5	102.078	109.718	0.930366	2	47.7817	2.13635
TAAACTAACATTCACTG	TAAACTAACA	NRBP2	Nuclear receptor binding protein 2	8q24.3	5	102.078	11.9248	8.56016			?
GTGTGTCTGAAGCTCCC	GTGTGTCTGA	HLA-DRB5	Major histocompatibility complex, class II, DR beta 3	6p21.3	5	102.078	52.7766	1.93416			?
TGTATACAAGGAAGCCA	TGTATACAAG	RAF1	V-raf-1 murine leukemia viral oncogene homolog 1	3p25	5	102.078	144.438	0.706728	1	23.8909	4.27269
TTCAGTGCCTGGTGGGG	TTCAGTGCCT	CXXC1	CXXC finger 1 (PHD domain)	18q12	5	102.078	96.3491	1.05946	1	23.8909	4.27269
TGAATAAAATAATCTGG	TGAATAAAAT	PRX	Periaxin	19q13.13-q13.2	5	102.078	21.3505	4.78107	1	23.8909	4.27269
GTGTATCTTTTTGCTTA	GTGTATCTTT	SFRS2	Splicing factor, arginine/serine-rich 2	17q25.2	5	102.078	436.94	0.233621	1	23.8909	4.27269
GTGCAGGCTCCTGCAGA	GTGCAGGCTC	TAP1	Transporter 1, ATP-binding cassette, sub-family B (MDR/TAP)	6p21.3	5	102.078	62.94	1.62183	1	23.8909	4.27269
TTCTGCACTGCCAGCAG	TTCTGCACTG	TMEM141	Transmembrane protein 141	9q34.3	5	102.078	41.7856	2.44291	2	47.7817	2.13635
TCCCACGTTCTCTGCTG	TCCCACGTTC	PSENEN	Presenilin enhancer 2 homolog (C. elegans)	19q13.12	5	102.078	112.986	0.903457			?
TTCAGGGCTTCTAGAAC	TTCAGGGCTT	EIF5	Eukaryotic translation initiation factor 5	14q32.32	5	102.078	78.7139	1.29683	1	23.8909	4.27269
TGTGAGCCCTTCTCACT	TGTGAGCCCT	RBM23	RNA binding motif protein 23	14q11.2	5	102.078	69.635	1.4659			?
TGTGCTAATATACTTTT	TGTGCTAATA	PRKAR1A	Protein kinase, cAMP-dependent, regulatory, type I, alpha (tissue specific extinguisher 1)	17q23-q24	5	102.078	214.774	0.475282	2	47.7817	2.13635
GTGGCCTGCAGTATGCA	GTGGCCTGCA	FAM32A	Family with sequence similarity 32, member A	19pter-p13.3	5	102.078	83.5824	1.22129	3	71.6726	1.42423
TTCAATGTCACCATCCT	TTCAATGTCA				5	102.078	15.7987	6.46118	1	23.8909	4.27269
TTCAAAACGGGGGAAGG	TTCAAAACGG				5	102.078	13.8596	7.36519			?
TGTATTTTCCTATGTGC	TGTATTTTCC	NCKIPSD	NCK interacting protein with SH3 domain	3p21	5	102.078	65.2181	1.56518			?
TATTAATAGTCACAGAA	TATTAATAGT	MAGI2	Membrane associated guanylate kinase, WW and PDZ domain containing 2	7q21	5	102.078	6.51189	15.6757			?
TGGAAAGTGAATTTGAA	TGGAAAGTGA	FOS	V-fos FBJ murine osteosarcoma viral oncogene homolog	14q24.3	5	102.078	1020.57	0.100021	1	23.8909	4.27269
TTTATTTCTACCCTTAA	TTTATTTCTA	SCARB2	Scavenger receptor class B, member 2	4q21.1	5	102.078	134.372	0.759668	4	95.5635	1.06817
TCTTCGTATTATCTTCC	TCTTCGTATT				5	102.078	1.24605	81.9213			?
TTTCAAATAAAATTCTC	TTTCAAATAA	TACC2	Transforming, acidic coiled-coil containing protein 2	10q26	5	102.078	43.9897	2.32051	1	23.8909	4.27269
TGATTAAGGTCGGCGCT	TGATTAAGGT	UBE2M	Ubiquitin-conjugating enzyme E2M (UBC12 homolog, yeast)	19q13.43	5	102.078	109.201	0.934777	2	47.7817	2.13635
TACCCCACCCTCCACCC	TACCCCACCC	MAZ	MYC-associated zinc finger protein (purine-binding transcription factor)	16p11.2	5	102.078	300.071	0.34018	1	23.8909	4.27269
TACCCTAAAACTTAGAG	TACCCTAAAA		MRNA; cDNA DKFZp547P068 (from clone DKFZp547P068)		5	102.078	380.448	0.268311	14	334.472	0.305192
TATTAACTCTCTTTGGA	TATTAACTCT	ARHGEF17	Rho guanine nucleotide exchange factor (GEF) 17	11q13.4	5	102.078	35.0912	2.90895	1	23.8909	4.27269
TATGGCAGCTACAGCTT	TATGGCAGCT		Transcribed locus		5	102.078	1.33947	76.208			?
TACCCCAAGGCCTGATG	TACCCCAAGG	TP53I11	Tumor protein p53 inducible protein 11	11p11.2	5	102.078	2.72644	37.4402			?
TGCTGTGTGCTCTTTGA	TGCTGTGTGC	SEP15	15 kDa selenoprotein	1p31	5	102.078	128.101	0.796858	2	47.7817	2.13635
TCATCTCCCTTATGCTG	TCATCTCCCT	ZFAND2B	Zinc finger, AN1-type domain 2B	2q35	5	102.078	64.1927	1.59019	2	47.7817	2.13635
TGCTTTGGGATGAGTGT	TGCTTTGGGA	FIS1	Fission 1 (mitochondrial outer membrane) homolog (S. cerevisiae)	7q22.1	5	102.078	203.869	0.500705	4	95.5635	1.06817
TACATTTTCATATTAGA	TACATTTTCA	SNRPG	Small nuclear ribonucleoprotein polypeptide G	2p14	5	102.078	546.295	0.186856			?
TGAGTGGTCACTTTATT	TGAGTGGTCA	MAP1LC3B	Microtubule-associated protein 1 light chain 3 beta	16q24.2	5	102.078	138.175	0.738763	2	47.7817	2.13635
TGATGTTCCACAAGTGC	TGATGTTCCA	BAZ2A	Bromodomain adjacent to zinc finger domain, 2A	12q24.3-qter	5	102.078	148.503	0.687384			?
TAGAATGCAAAATGTTG	TAGAATGCAA	MTUS1	Mitochondrial tumor suppressor 1	8p22	5	102.078	124.955	0.816923	1	23.8909	4.27269
TCTTTCCAGAACTTTCC	TCTTTCCAGA	PPP2R4	Protein phosphatase 2A activator, regulatory subunit 4	9q34	5	102.078	95.0226	1.07425	3	71.6726	1.42423
TGCCAGAAATGTCTAGG	TGCCAGAAAT	KIAA0141	KIAA0141	5q31.3	5	102.078	137.463	0.742585			?
TATATATAGAGATGTTC	TATATATAGA	ID4	Inhibitor of DNA binding 4, dominant negative helix-loop-helix protein	6p22-p21	5	102.078	107.646	0.948275			?
GTCGGGCCTCTGACAGC	GTCGGGCCTC	FOLR1	Folate receptor 1 (adult)	11q13.3-q14.1	5	102.078	24.327	4.1961	1	23.8909	4.27269
TTGCTTTTGTTATCAGC	TTGCTTTTGT	ARF4	ADP-ribosylation factor 4	3p21.2-p21.1	5	102.078	266.319	0.383294	2	47.7817	2.13635
TGCATATAGAAAGACAG	TGCATATAGA	RAPGEF2	Rap guanine nucleotide exchange factor (GEF) 2	4q32.1	5	102.078	26.6663	3.828			?
TATGTATCCTTAAAGAA	TATGTATCCT	SH3BGRL2	SH3 domain binding glutamic acid-rich protein like 2	6q13-q15	5	102.078	28.2705	3.61077			?
TAGCCGGGACGCCCCCG	TAGCCGGGAC	KLF2	Kruppel-like factor 2 (lung)	19p13.13-p13.11	5	102.078	131.369	0.777035			?
GTCTTAACTCACCGAAA	GTCTTAACTC	TXNL4A	Thioredoxin-like 4A	18q23	5	102.078	150.775	0.677023	7	167.236	0.610385
TACTTTATAAGTATTGG	TACTTTATAA	ADAMTS1	ADAM metallopeptidase with thrombospondin type 1 motif, 1	21q21.2	5	102.078	88.7697	1.14992			?
TACTTGTGTGTTTTGTG	TACTTGTGTG	NPTN	Neuroplastin	15q22	5	102.078	154.922	0.658903			?
TCTTGATTTACCTTGAT	TCTTGATTTA	A2M	Alpha-2-macroglobulin	12p13.3-p12.3	5	102.078	84.0859	1.21398	4	95.5635	1.06817
TACGTACTGCCTGCCCG	TACGTACTGC	TIMM13	Translocase of inner mitochondrial membrane 13 homolog (yeast)	19p13.3	5	102.078	171.479	0.595282	1	23.8909	4.27269
TCTTCTCCCTGGAATGA	TCTTCTCCCT	HDGF	Hepatoma-derived growth factor (high-mobility group protein 1-like)	1q21-q23	5	102.078	97.4695	1.04729			?
TACGAAGTTCTCACCCC	TACGAAGTTC	TIMM17B	Translocase of inner mitochondrial membrane 17 homolog B (yeast)	Xp11.23	5	102.078	158.56	0.643782	4	95.5635	1.06817
TCTTGTGCATAATTCTT	TCTTGTGCAT	LDHA	Lactate dehydrogenase A	11p15.4	5	102.078	385.359	0.264891	6	143.345	0.712115
TCAGTTTGTCACTCACC	TCAGTTTGTC	HAX1	HCLS1 associated protein X-1	1q21.3	5	102.078	383.114	0.266444	1	23.8909	4.27269
TTTTGTAATTTGAGGTC	TTTTGTAATT	MBTPS1	Membrane-bound transcription factor peptidase, site 1	16|16q24	5	102.078	110.328	0.925226	1	23.8909	4.27269
TAAAGGCCTTTAATAAG	TAAAGGCCTT	FGF1	Fibroblast growth factor 1 (acidic)	5q31	5	102.078	0.485766	210.139	1	23.8909	4.27269
TCCAGGCACTGGCCTGA	TCCAGGCACT		Transcribed locus		5	102.078	0.901534	113.227			?
TCACTGATCTTTCTGGC	TCACTGATCT	RPS14	Ribosomal protein S14	5q31-q33	5	102.078	195.07	0.523291			?
TAACCAATCAGTATCTT	TAACCAATCA	RAB5C	RAB5C, member RAS oncogene family	17q21.2	5	102.078	227.143	0.4494	7	167.236	0.610385
TGGCTGGGTGGGTTTTT	TGGCTGGGTG	SDC4	Syndecan 4	20q12	5	102.078	12.0358	8.48119			?
GTCTGTGAGAGGTGGCA	GTCTGTGAGA	HGS	Hepatocyte growth factor-regulated tyrosine kinase substrate	17q25	5	102.078	105.379	0.968678	2	47.7817	2.13635
TCAGCTTCACCCCCTGG	TCAGCTTCAC	SSR3	Signal sequence receptor, gamma (translocon-associated protein gamma)	3q25.31	5	102.078	98.8252	1.03292	1	23.8909	4.27269
TATTTCAATTGCCTGTT	TATTTCAATT	CEP68	Centrosomal protein 68kDa	2p14	5	102.078	44.1857	2.31021	1	23.8909	4.27269
TAACCATTTTAACTCTC	TAACCATTTT	FUCA2	Fucosidase, alpha-L- 2, plasma	6q24	5	102.078	83.5099	1.22235			?
TGGAGAGCAACTTGGGA	TGGAGAGCAA				5	102.078	179.717	0.567993	3	71.6726	1.42423
TCACAATAGGCCAGGGG	TCACAATAGG	TCTA	T-cell leukemia translocation altered gene	3p21	5	102.078	30.5587	3.3404	1	23.8909	4.27269
TGGATTTTTGACGAGGG	TGGATTTTTG	UBE3B	Ubiquitin protein ligase E3B	12q24.11	5	102.078	14.8584	6.87009			?
TAAAAGACAAATAAATG	TAAAAGACAA	SPTAN1	Spectrin, alpha, non-erythrocytic 1 (alpha-fodrin)	9q33-q34	5	102.078	140.745	0.725271	1	23.8909	4.27269
TGGGAAGAGGGTTGCTG	TGGGAAGAGG	NEDD9	Neural precursor cell expressed, developmentally down-regulated 9	6p25-p24	5	102.078	24.0569	4.2432			?
TGAGGGTTAGACAGGTA	TGAGGGTTAG	RETSAT	Retinol saturase (all-trans-retinol 13,14-reductase)	2p11.2	5	102.078	58.0684	1.7579	2	47.7817	2.13635
GTCTTACCTACAATAAC	GTCTTACCTA	OSBPL9	Oxysterol binding protein-like 9	1p32.3	5	102.078	52.762	1.93469	1	23.8909	4.27269
TACAGGGTTGAAAGAGA	TACAGGGTTG				5	102.078	2.64781	38.552			?
TATTTTGAATATGAGCA	TATTTTGAAT	SEC62	SEC62 homolog (S. cerevisiae)	3q26.2	5	102.078	73.0774	1.39685			?
TAATTACCATTCGCTTG	TAATTACCAT	C7orf41	Chromosome 7 open reading frame 41	7p15.1	5	102.078	129.495	0.788279			?
TCTGTTCTTCTGTAGGG	TCTGTTCTTC	EPAS1	Endothelial PAS domain protein 1	2p21-p16	5	102.078	26.3185	3.87858	1	23.8909	4.27269
TATTTTTGTTACAAATC	TATTTTTGTT	TXNRD1	Thioredoxin reductase 1	12q23-q24.1	5	102.078	132.97	0.767681	3	71.6726	1.42423
TAATGGTAGCAGTACCT	TAATGGTAGC	DAZAP2	DAZ associated protein 2	12q12	5	102.078	23.6849	4.30984	1	23.8909	4.27269
TCAAATGCATCCTCTAG	TCAAATGCAT	HNRNPC	Heterogeneous nuclear ribonucleoprotein C (C1/C2)	14q11.2	5	102.078	265.203	0.384906	6	143.345	0.712115
TGAGGCCTCTCCTGGGA	TGAGGCCTCT	KIAA1984	Chromosome 9 open reading frame 86	9q34.3	5	102.078	84.7672	1.20422	2	47.7817	2.13635
TGGGCCCGTGTCTGGCC	TGGGCCCGTG	MAFK	V-maf musculoaponeurotic fibrosarcoma oncogene homolog K (avian)	7p22.3	5	102.078	71.1473	1.43475			?
AGAAGTGTCCTTGTTCA	AGAAGTGTCC	LIPA	Lipase A, lysosomal acid, cholesterol esterase (Wolman disease)	10q23.2-q23.3	4	81.6627	33.4759	2.43944	1	23.8909	3.41815
CTGAGAAACTGATGAAG	CTGAGAAACT	FTH1	Ferritin, heavy polypeptide 1	11q13	4	81.6627	81.3407	1.00396	14	334.472	0.244154
ACAAGGAAACTTACAAA	ACAAGGAAAC	ITM2B	Integral membrane protein 2B	13q14.3	4	81.6627	5.26844	15.5004			?
GCAGGTCAGCCTGTGGA	GCAGGTCAGC	BCKDHA	Branched chain keto acid dehydrogenase E1, alpha polypeptide	19q13.1-q13.2	4	81.6627	115.469	0.707224	1	23.8909	3.41815
CTGAGAAGCGGCCTCCT	CTGAGAAGCG		CDNA FLJ37418 fis, clone BRAWH2000488		4	81.6627	5.27768	15.4732			?
AGCCACCGCACCTGGCC	AGCCACCGCA		MRNA; cDNA DKFZp434K152 (from clone DKFZp434K152)		4	81.6627	36.5256	2.23576	3	71.6726	1.13938
GCAGTAAATACAAAAGC	GCAGTAAATA				4	81.6627	2.54386	32.1019			?
AATTTTGCAAAAAGGAA	AATTTTGCAA	PLA2R1	Phospholipase A2 receptor 1, 180kDa	2q23-q24	4	81.6627	2.09541	38.9722			?
GAAAAAGATGTGTCAGC	GAAAAAGATG	SPCS1	Glycosyltransferase 8 domain containing 1	3p21.1	4	81.6627	44.6304	1.82975	1	23.8909	3.41815
ACTGAAGAATTAACAGC	ACTGAAGAAT		Transcribed locus, strongly similar to NP_001032190.1 ubiquitin A-52 residue ribosomal protein fusion product 1 [Danio rerio]		4	81.6627	56.0402	1.45722	4	95.5635	0.854538
GCCACACCCCACCCCAC	GCCACACCCC	CHPF	Chondroitin polymerizing factor	2q35	4	81.6627	36.5224	2.23596	2	47.7817	1.70908
CTGAGGGCCGGCTCCCA	CTGAGGGCCG	WDR13	WD repeat domain 13	Xp11.23	4	81.6627	41.8936	1.94929	4	95.5635	0.854538
GCCCTTTCTCTGTAGTT	GCCCTTTCTC	MRC2	Mannose receptor, C type 2	17q23.2	4	81.6627	141.911	0.575448			?
CAACATTCCTGTGATCA	CAACATTCCT	DDT	D-dopachrome tautomerase	22q11.23	4	81.6627	295.796	0.276078	3	71.6726	1.13938
GGCAGATGGATCATCTT	GGCAGATGGA		Genomic Match: Chromosome 12 flanks cartilage paired-class homeoprotein 1		4	81.6627	0.00485819	16809.3			?
ACTGAGGTGCCTCCCAA	ACTGAGGTGC	FIBP	Fibroblast growth factor (acidic) intracellular binding protein	11q13.1	4	81.6627	83.6917	0.975756	2	47.7817	1.70908
ACTGATGCAAGGTTTGA	ACTGATGCAA		Transcribed locus		4	81.6627	84.9248	0.961588			?
GATTCCATACTGAGAGC	GATTCCATAC	AP1S2	Adaptor-related protein complex 1, sigma 2 subunit	Xp22.2	4	81.6627	69.4069	1.17658			?
AGCAGGGCTCCTCGTGC	AGCAGGGCTC	PPP1R14B	Protein phosphatase 1, regulatory (inhibitor) subunit 14B	11q13	4	81.6627	355.9	0.229454	10	238.909	0.341815
CTGACCCCCTTCCTACC	CTGACCCCCT	B3GAT3	Beta-1,3-glucuronyltransferase 3 (glucuronosyltransferase I)	11q12.3	4	81.6627	99.1726	0.82344	3	71.6726	1.13938
CTTTTCTTCTGTAAATA	CTTTTCTTCT	POLR2B	Polymerase (RNA) II (DNA directed) polypeptide B, 140kDa	4q12	4	81.6627	129.801	0.629137	1	23.8909	3.41815
GCCCGTGCCACCTTGGC	GCCCGTGCCA	C12orf10	Chromosome 12 open reading frame 10	12q13	4	81.6627	149.133	0.547583	2	47.7817	1.70908
ATTTGCCTCTGGTCCAG	ATTTGCCTCT	RIC8A	Resistance to inhibitors of cholinesterase 8 homolog A (C. elegans)	11p15.5	4	81.6627	32.511	2.51185			?
ACTGAAGGCGCCAGAGA	ACTGAAGGCG	ADAM15	ADAM metallopeptidase domain 15	1q21.3	4	81.6627	128.236	0.636814	1	23.8909	3.41815
AGCCTCGGGCGGGAGCA	AGCCTCGGGC				4	81.6627	33.5774	2.43207	1	23.8909	3.41815
GATGGTCAGTCTCTTGC	GATGGTCAGT	COG4	Component of oligomeric golgi complex 4	16q22.1	4	81.6627	58.2274	1.40248	2	47.7817	1.70908
GCAGTTCTGACAGTGAC	GCAGTTCTGA	HLA-DRB5	Major histocompatibility complex, class II, DR beta 3	6p21.3	4	81.6627	114.929	0.710548	2	47.7817	1.70908
ACTCAATAAACCATTGC	ACTCAATAAA	PAX8	Paired box 8	2q12-q14	4	81.6627	28.3138	2.8842	4	95.5635	0.854538
ACTATTTAAAGCCAGGG	ACTATTTAAA	DNAJC14	DnaJ (Hsp40) homolog, subfamily C, member 14	12q13.2	4	81.6627	79.4805	1.02745			?
GATGACGACTCGGGGCT	GATGACGACT	SYMPK	Symplekin	19q13.3	4	81.6627	43.562	1.87463	3	71.6726	1.13938
ATGATGGAAAAAGTTGT	ATGATGGAAA	ITFG1	Integrin alpha FG-GAP repeat containing 1	16q12.1	4	81.6627	53.6789	1.52132	2	47.7817	1.70908
AATTTTATATACAAAAA	AATTTTATAT				4	81.6627	8.18459	9.97761			?
ATCTCACTTATATGTGG	ATCTCACTTA				4	81.6627	1.47917	55.2085			?
CTTTCAATGTTGGCTTC	CTTTCAATGT				4	81.6627	49.1918	1.66009			?
GCCTCCCGCCACGGGGC	GCCTCCCGCC	KIFC3	Kinesin family member C3	16q13-q21	4	81.6627	75.0113	1.08867	3	71.6726	1.13938
GAAAATTGTACAACTCC	GAAAATTGTA				4	81.6627	0.534365	152.822			?
AGCGTGTGATGGGGCGG	AGCGTGTGAT	SSBP4	Single stranded DNA binding protein 4	19p13.1	4	81.6627	93.7129	0.871413	4	95.5635	0.854538
AGAACCTTCCAGAAAAA	AGAACCTTCC				4	81.6627	146.62	0.55697	13	310.581	0.262935
ACTAACTGTGTAAGTGC	ACTAACTGTG	RBBP4	Retinoblastoma binding protein 4	1p35.1	4	81.6627	243.222	0.335753	1	23.8909	3.41815
GCCTAGATAGGCGCCCA	GCCTAGATAG	ELOVL1	Elongation of very long chain fatty acids (FEN1/Elo2, SUR4/Elo3, yeast)-like 1	1p34.2	4	81.6627	44.4879	1.83562	1	23.8909	3.41815
ACTCCAAAAAAAAAAAA	ACTCCAAAAA	RPS15	Ribosomal protein S15	19p13.3	4	81.6627	758.508	0.107662	12	286.69	0.284846
GCCGCTACTTCAGGAGC	GCCGCTACTT	RAMP1	Receptor (G protein-coupled) activity modifying protein 1	2q36-q37.1	4	81.6627	17.5652	4.64913			?
GGAAGCACGGAATATAG	GGAAGCACGG	PSMD4	Proteasome (prosome, macropain) 26S subunit, non-ATPase, 4	1q21.2	4	81.6627	213.741	0.382063	3	71.6726	1.13938
CTTGTAAACTGCGTAAC	CTTGTAAACT	LBH	Limb bud and heart development homolog (mouse)	2p23.1	4	81.6627	19.1214	4.27074	1	23.8909	3.41815
CTGATTCTTCGAGGCCG	CTGATTCTTC	SIGIRR	Single immunoglobulin and toll-interleukin 1 receptor (TIR) domain	11p15.5	4	81.6627	41.7538	1.95581			?
GCAGTGCCCAATGGTGG	GCAGTGCCCA				4	81.6627	1.88791	43.2556			?
GGAAGATGTTCCACGCT	GGAAGATGTT	PQLC1	PQ loop repeat containing 1	18q23	4	81.6627	26.8428	3.04226	2	47.7817	1.70908
AGCCACCGTGCCTGGCC	AGCCACCGTG	CBX5	Chromobox homolog 5 (HP1 alpha homolog, Drosophila)	12q13.13	4	81.6627	61.2145	1.33404	4	95.5635	0.854538
GCCCGGTTTTCGATGAC	GCCCGGTTTT				4	81.6627	3.75327	21.7577			?
GATGCTGCCAATTTTGA	GATGCTGCCA	RPL22	Ribosomal protein L22	1p36.3-p36.2	4	81.6627	632.994	0.12901	17	406.145	0.201068
CTGCACTTACTCCTTTT	CTGCACTTAC	MCM7	Minichromosome maintenance complex component 7	7q21.3-q22.1	4	81.6627	313.34	0.26062			?
ACTCAGCCCGGCTGATG	ACTCAGCCCG	TNFAIP2	Tumor necrosis factor, alpha-induced protein 2	14q32	4	81.6627	140.726	0.580297			?
GATGCGAGGACCACTTT	GATGCGAGGA	SEMA3F	Sema domain, immunoglobulin domain (Ig), short basic domain, secreted, (semaphorin) 3F	3p21.3	4	81.6627	17.7095	4.61122			?
GAAAAATTTAAAGCTAA	GAAAAATTTA	NGFRAP1	Nerve growth factor receptor (TNFRSF16) associated protein 1	Xq22.2	4	81.6627	460.002	0.177527	12	286.69	0.284846
CTGCAACCTAATGGTCA	CTGCAACCTA				4	81.6627	97.2612	0.839622	1	23.8909	3.41815
ACTTATTCTTGCAAAAC	ACTTATTCTT				4	81.6627	6.31352	12.9346			?
CTTTTCCTCTGCAACAA	CTTTTCCTCT	ECOP	EGFR-coamplified and overexpressed protein	7p11.2	4	81.6627	34.3672	2.37618			?
ACTGGGTCTATGAATAA	ACTGGGTCTA	NME2	Non-metastatic cells 1, protein (NM23A) expressed in	17q21.3	4	81.6627	413.495	0.197494	5	119.454	0.683631
GCACAATGGGACCTCTG	GCACAATGGG	GAS2L1	Growth arrest-specific 2 like 1	22q12.2	4	81.6627	33.0958	2.46746			?
GCCCCCAGAGGCTTCCA	GCCCCCAGAG	ATP10A	ATPase, class V, type 10A	15q11.2	4	81.6627	1.86338	43.8251			?
CTCGGTGATGTGATTCT	CTCGGTGATG	RHEB	Ras homolog enriched in brain	7q36	4	81.6627	103.534	0.788752			?
GGCCCTACAGTCCCTGG	GGCCCTACAG	ADCY4	Adenylate cyclase 4	14q12	4	81.6627	11.1713	7.31002			?
CAAACTAACCGTGTCAA	CAAACTAACC	IGHV3-23	Immunoglobulin heavy constant mu	14q32.33	4	81.6627	448.031	0.18227	2	47.7817	1.70908
GGCCAGCCCTTGCTCTA	GGCCAGCCCT	PFKL	Phosphofructokinase, liver	21q22.3	4	81.6627	115.048	0.709811	6	143.345	0.569692
GGAAGCTAAGTTATAAA	GGAAGCTAAG	POSTN	Periostin, osteoblast specific factor	13q13.3	4	81.6627	149.48	0.54631	1	23.8909	3.41815
GCAACCACGACACAGCC	GCAACCACGA	THAP4	THAP domain containing 4	2q37.3	4	81.6627	81.3197	1.00422	3	71.6726	1.13938
ATGAATGTATTTTGTAT	ATGAATGTAT				4	81.6627	6.6557	12.2696			?
GCAACACATCTGTCTCT	GCAACACATC	COG1	Component of oligomeric golgi complex 1	17q25.1	4	81.6627	80.3888	1.01585			?
CTTGTTCCTCCCTCTCC	CTTGTTCCTC	PRPSAP2	Phosphoribosyl pyrophosphate synthetase-associated protein 2	17p11.2-p12	4	81.6627	43.8728	1.86135	1	23.8909	3.41815
GGAACCCTGACCAGGTC	GGAACCCTGA	ASH2L	Ash2 (absent, small, or homeotic)-like (Drosophila)	8p11.2	4	81.6627	45.4462	1.79691			?
ACTGTGTTTGATGTCCT	ACTGTGTTTG	FAM134B	Family with sequence similarity 134, member B	5p15.1	4	81.6627	10.7215	7.61675	3	71.6726	1.13938
CTCCTAATTGGAAACGC	CTCCTAATTG				4	81.6627	0.335216	243.612	4	95.5635	0.854538
CTTTGATGTTCCCCTGT	CTTTGATGTT	WDR1	WD repeat domain 1	4p16.1	4	81.6627	171.281	0.476776	3	71.6726	1.13938
GCACAACAAGAACTGTC	GCACAACAAG	TMEM165	Transmembrane protein 165	4q12	4	81.6627	140.292	0.582091	2	47.7817	1.70908
AAGTCTTTTCTTGCAAG	AAGTCTTTTC	ITIH5	Inter-alpha (globulin) inhibitor H5	10p14	4	81.6627	12.3801	6.5963			?
CAAATAAAAAGAATGGG	CAAATAAAAA	LTBR	Lymphotoxin beta receptor (TNFR superfamily, member 3)	12p13	4	81.6627	404.944	0.201664	2	47.7817	1.70908
GCCAGGGTTTGGCTCCA	GCCAGGGTTT	SAPS3	SAPS domain family, member 3	11q13	4	81.6627	30.1784	2.706			?
CAAATCAAGTGGACAAG	CAAATCAAGT	MAP2K7	Mitogen-activated protein kinase kinase 7	19p13.3-p13.2	4	81.6627	43.7101	1.86828			?
GGCATAGGCTTGAAGCC	GGCATAGGCT		Genomic Match Only Human Chromosome 12		4	81.6627	0	0			?
GCAGGAGGTGAGAAGGA	GCAGGAGGTG				4	81.6627	114.035	0.716117	1	23.8909	3.41815
AAGTCATTCAGTGGAAA	AAGTCATTCA	NDUFA6	NADH dehydrogenase (ubiquinone) 1 alpha subcomplex, 6, 14kDa	22q13.2-q13.31	4	81.6627	168.114	0.485759	1	23.8909	3.41815
GCCCGCAGGGTCAAGGG	GCCCGCAGGG	TAS1R3	Dishevelled, dsh homolog 1 (Drosophila)	1p36	4	81.6627	105.391	0.774853	2	47.7817	1.70908
ACAAACTGTGGCCGACC	ACAAACTGTG	ARPC1A	Actin related protein 2/3 complex, subunit 1A, 41kDa	7q22.1	4	81.6627	95.4103	0.85591	2	47.7817	1.70908
CTGAAATTCGGTGCAGC	CTGAAATTCG	CSNK1E	Casein kinase 1, epsilon	22q13.1	4	81.6627	47.9007	1.70483			?
GCCCGAGATGCCCACGG	GCCCGAGATG	CTGLF1	Centaurin, gamma-like family, member 1	10q11.21	4	81.6627	62.4712	1.3072			?
GATTTTTTTCTTTTGCA	GATTTTTTTC	API5	Apoptosis inhibitor 5	11p11.2	4	81.6627	240.745	0.339208	1	23.8909	3.41815
CTGAAAACCACTCAAAC	CTGAAAACCA	TFPI	Tissue factor pathway inhibitor (lipoprotein-associated coagulation inhibitor)	2q32	4	81.6627	64.8734	1.2588	3	71.6726	1.13938
GGAAGGGGAGGACCCCT	GGAAGGGGAG	NFKB2	Nuclear factor of kappa light polypeptide gene enhancer in B-cells 2 (p49/p100)	10q24	4	81.6627	168.714	0.48403	1	23.8909	3.41815
ATGATGAAGAGCAGGGA	ATGATGAAGA	NPHS2	*Nephrosis 2, idiopathic, steroid-resistant (podocin)	1q25.2	4	81.6627	0	0			?
GCACCTAGTGCAGTGCT	GCACCTAGTG	HCG18	Tripartite motif-containing 26	6p21.3	4	81.6627	144.478	0.565226	1	23.8909	3.41815
ACTTGATTTGAGCTTTG	ACTTGATTTG	KIAA0494	ATP synthase mitochondrial F1 complex assembly factor 1	1p33-p32.3	4	81.6627	96.2244	0.848669			?
GCAAAACCCCGTCTCTA	GCAAAACCCC	NOM1	Nucleolar protein with MIF4G domain 1	7q36.3	4	81.6627	175.531	0.465232	20	477.817	0.170908
GCCCCCCCGTGTGCAGG	GCCCCCCCGT	PSMG3	Proteasome (prosome, macropain) assembly chaperone 3	7p22.3	4	81.6627	112.563	0.725487			?
ACTGGGCGCCTGGAGCA	ACTGGGCGCC	MADD	MAP-kinase activating death domain	11p11.2	4	81.6627	26.9651	3.02846	1	23.8909	3.41815
GCAGACTCAGTGGTCAG	GCAGACTCAG		Transcribed locus, moderately similar to XP_001480950.1 PREDICTED: similar to ribosomal protein L23a [Mus musculus]		4	81.6627	151.644	0.538516	3	71.6726	1.13938
CTCTGCTCGGCTTCAGT	CTCTGCTCGG	PEF1	Penta-EF-hand domain containing 1	1p34	4	81.6627	48.6653	1.67805			?
GGCAGTTAACCAGTTAC	GGCAGTTAAC	PSMB2	Proteasome (prosome, macropain) subunit, beta type, 2	1p34.2	4	81.6627	77.8639	1.04879			?
GGAAGGGGAAACGCACA	GGAAGGGGAA	C7orf20	Chromosome 7 open reading frame 20	7p22.3	4	81.6627	87.9815	0.928179			?
AGATGTGTGGGTGGTTG	AGATGTGTGG	HADHB	Hydroxyacyl-Coenzyme A dehydrogenase/3-ketoacyl-Coenzyme A thiolase/enoyl-Coenzyme A hydratase (trifunctional protein), beta subunit	2p23	4	81.6627	67.7951	1.20455	3	71.6726	1.13938
AGATTATATGTGGTAAA	AGATTATATG	KIAA0114	KIAA0114	4q12	4	81.6627	91.8563	0.889026	1	23.8909	3.41815
ATGAATTGCCACCAGTG	ATGAATTGCC				4	81.6627	25.238	3.2357			?
AGCTATTCCTCTTTGGT	AGCTATTCCT	EXT2	Exostoses (multiple) 2	11p12-p11	4	81.6627	58.2309	1.40239	3	71.6726	1.13938
CTCTTCGAGAAGTGCGA	CTCTTCGAGA	GPX1	Glutathione peroxidase 1	3p21.3	4	81.6627	357.02	0.228734	13	310.581	0.262935
ACAAATCCTTGAATGTT	ACAAATCCTT	FKBP1A	FK506 binding protein 1A, 12kDa	20p13	4	81.6627	232.923	0.350599	1	23.8909	3.41815
GAATGAGGACAAGGTGA	GAATGAGGAC	RCN1	Reticulocalbin 1, EF-hand calcium binding domain	11p13	4	81.6627	210.086	0.388711	2	47.7817	1.70908
AGTTTTTATTTTGTCTC	AGTTTTTATT	DCTD	DCMP deaminase	4q35.1	4	81.6627	87.5639	0.932606	1	23.8909	3.41815
ATGTTAGTGTCGTATTT	ATGTTAGTGT				4	81.6627	5.1121	15.9744			?
ATGGGGAGAGACCAGAC	ATGGGGAGAG	ZFYVE19	Zinc finger, FYVE domain containing 19	15q15.1	4	81.6627	27.7971	2.93782			?
ATAATGAACTCTTAATG	ATAATGAACT	FZD8	Frizzled homolog 8 (Drosophila)	10p11.21	4	81.6627	9.23312	8.84453			?
CTGTAGTTGCCAGCCCA	CTGTAGTTGC	C20orf111	Chromosome 20 open reading frame 111	20q13.11	4	81.6627	40.6315	2.00984			?
GAATCACTGCCTCCTGT	GAATCACTGC	MRPL33	Mitochondrial ribosomal protein L33	2p21	4	81.6627	137.04	0.595905	3	71.6726	1.13938
ATGTGTAACGAATTCTT	ATGTGTAACG	S100A4	S100 calcium binding protein A4	1q21	4	81.6627	157.417	0.518767	4	95.5635	0.854538
GCTGTCATCAGGAAAAT	GCTGTCATCA	PSMC1	Proteasome (prosome, macropain) 26S subunit, ATPase, 1	14q32.11	4	81.6627	70.594	1.15679	1	23.8909	3.41815
GAATGGGGCTAAGGTGG	GAATGGGGCT	TMEM44	Transmembrane protein 44	3q29	4	81.6627	38.654	2.11266			?
GAGAAGCGGCGCCGAGC	GAGAAGCGGC	HES4	Hairy and enhancer of split 4 (Drosophila)	1p36.33	4	81.6627	66.6779	1.22473	2	47.7817	1.70908
ACCCGCGAGGAGTTTCT	ACCCGCGAGG	C19orf20	Chromosome 19 open reading frame 20	19p13.3	4	81.6627	21.2919	3.83538	1	23.8909	3.41815
GAGAACGGGGATGCGTA	GAGAACGGGG	CORO1B	Coronin, actin binding protein, 1B	11q13.1	4	81.6627	77.811	1.0495	4	95.5635	0.854538
GAGAAAGGTATTTCAAG	GAGAAAGGTA	PODXL	Podocalyxin-like	7q32-q33	4	81.6627	0.256723	318.096			?
GCTTTGTCGCAACGCTC	GCTTTGTCGC		CDNA: FLJ22271 fis, clone HRC03191		4	81.6627	0.310106	263.338			?
AGGTCAGGAGTTCGAGA	AGGTCAGGAG	CRK	V-crk sarcoma virus CT10 oncogene homolog (avian)	17p13.3	4	81.6627	158.293	0.515895	49	1170.65	0.0697582
AATGTTTCCAGGTTTGC	AATGTTTCCA	KIAA0195	KIAA0195	17q25.1	4	81.6627	32.8005	2.48968			?
GGACCTGCGCCGCCCAG	GGACCTGCGC	LOC100131869	Ribonuclease T2	6q27	4	81.6627	141.377	0.577623			?
GAAGCAATAAATTCCCT	GAAGCAATAA	HLA-DQA2	Major histocompatibility complex, class II, DQ alpha 2	6p21.3	4	81.6627	121.846	0.670211	1	23.8909	3.41815
ATGGCAGGAGTAATCAG	ATGGCAGGAG				4	81.6627	189.064	0.43193	32	764.508	0.106817
GGAGTCATTGTCCACAT	GGAGTCATTG	PSMB3	Proteasome (prosome, macropain) subunit, beta type, 3	17q12	4	81.6627	136.642	0.597641	4	95.5635	0.854538
ATTAAAGTGCGCGTGGG	ATTAAAGTGC	LOC440957	Similar to CG32736-PA	3p21.1	4	81.6627	52.1465	1.56602	2	47.7817	1.70908
ATGGCCTCCTCCTTCAG	ATGGCCTCCT	STX4	Syntaxin 4	16p11.2	4	81.6627	94.3475	0.865552	2	47.7817	1.70908
GAATCCTGCAGCTTTAA	GAATCCTGCA	PIGK	Phosphatidylinositol glycan anchor biosynthesis, class K	1p31.1	4	81.6627	24.9809	3.26901			?
GCTGTTGCGCGCGGGCT	GCTGTTGCGC				4	81.6627	335.037	0.243742	21	501.708	0.162769
ACATTTCATTTGGTAAC	ACATTTCATT				4	81.6627	51.4991	1.58571	1	23.8909	3.41815
ATAGCCACAGTATTGCC	ATAGCCACAG	MYLK	Myosin light chain kinase	3q21	4	81.6627	21.7651	3.75199			?
ATAGACATAAAATTGGT	ATAGACATAA	C1QBP	Complement component 1, q subcomponent binding protein	17p13.3	4	81.6627	456.797	0.178772	1	23.8909	3.41815
GCTGTGGTTAATCTGGT	GCTGTGGTTA				4	81.6627	38.2854	2.13299			?
ACATATGAAAGCCTGCA	ACATATGAAA	SOST	Sclerosteosis	17q11.2	4	81.6627	0	0			?
ATACTGCTGCTTGTCAA	ATACTGCTGC	CUL2	Cullin 2	10p11.21	4	81.6627	61.622	1.32522	1	23.8909	3.41815
GAAGTGGAAGCCCCTTC	GAAGTGGAAG	C11orf48	Chromosome 11 open reading frame 48	11q12.3	4	81.6627	71.5184	1.14184			?
GGACTGCACTCCAGCCT	GGACTGCACT	LRRC2	Leucine rich repeat containing 2	3p21.31	4	81.6627	0.756436	107.957			?
CTGTGTATCCTAACTCC	CTGTGTATCC	NAALADL1	N-acetylated alpha-linked acidic dipeptidase-like 1	11q12	4	81.6627	15.0962	5.40947			?
ATAAATTGGGTGGAGAA	ATAAATTGGG	ATP5F1	ATP synthase, H+ transporting, mitochondrial F0 complex, subunit B1	1p13.2	4	81.6627	204.767	0.398808	1	23.8909	3.41815
AGTGGGTATTTTGATTC	AGTGGGTATT	CHMP5	Chromatin modifying protein 5	9p13.3	4	81.6627	78.0355	1.04648			?
GGAGCCCAGCCCAGCCA	GGAGCCCAGC				4	81.6627	4.58091	17.8267	1	23.8909	3.41815
GACATTTTTCCTCTGGG	GACATTTTTC	FLJ10769	Hypothetical protein FLJ10769	13q34	4	81.6627	152.766	0.534559	1	23.8909	3.41815
ACCAAGGAGGAGTGGGA	ACCAAGGAGG	ARL6IP4	ADP-ribosylation-like factor 6 interacting protein 4	12q24.31	4	81.6627	76.7424	1.06411	4	95.5635	0.854538
AATGGGGGTTATGGGGT	AATGGGGGTT	RAB35	RAB35, member RAS oncogene family	12q24.31	4	81.6627	24.5849	3.32165	1	23.8909	3.41815
CTCATACACCTATCCCC	CTCATACACC				4	81.6627	112.264	0.727419	15	358.363	0.227877
GACAGGAACACCAGGCA	GACAGGAACA	EHD1	EH-domain containing 1	11q13	4	81.6627	9.05387	9.01964			?
GACCCTTCTCCTGGGGC	GACCCTTCTC		CDNA clone IMAGE:4794950		4	81.6627	74.048	1.10283			?
CTGTGTTTCAGTAAGAA	CTGTGTTTCA				4	81.6627	61.7956	1.3215	1	23.8909	3.41815
CTGTTGATTGCTAAATG	CTGTTGATTG	HNRNPA1	Heterogeneous nuclear ribonucleoprotein A1	12q13.1	4	81.6627	1023.38	0.0797967	12	286.69	0.284846
CTGTTATAGGATCTACA	CTGTTATAGG	YME1L1	YME1-like 1 (S. cerevisiae)	10p14	4	81.6627	75.2881	1.08467			?
AGTTCTGTTTCACAAGT	AGTTCTGTTT	UACA	Uveal autoantigen with coiled-coil domains and ankyrin repeats	15q22-q24	4	81.6627	2.56633	31.8208			?
GCTGAGTACGGGACCCT	GCTGAGTACG				4	81.6627	12.8581	6.35105	1	23.8909	3.41815
ACCAAGGAGGAGGTGAC	ACCAAGGAGG	POLR2E	Polymerase (RNA) II (DNA directed) polypeptide E, 25kDa	19p13.3	4	81.6627	48.4973	1.68386	4	95.5635	0.854538
ACCAGCTCCCCGTCTCC	ACCAGCTCCC	CYBASC3	Cytochrome b, ascorbate dependent 3	11q12.2	4	81.6627	43.5078	1.87697			?
GGAGACAGAGTGAGACC	GGAGACAGAG				4	81.6627	83.4659	0.978395	1	23.8909	3.41815
GACTTACTATAAAAGCC	GACTTACTAT	WDSUB1	WD repeat, sterile alpha motif and U-box domain containing 1	2q24.2	4	81.6627	51.9587	1.57168			?
ATGTGAAGAATAAATGC	ATGTGAAGAA	TMEM109	Transmembrane protein 109	11q12.2	4	81.6627	147.019	0.555456	4	95.5635	0.854538
GACTCTGGGATCAAAGG	GACTCTGGGA	CLPTM1L	CLPTM1-like	5pter-p15.3	4	81.6627	176.549	0.46255	3	71.6726	1.13938
ACATTTGGTTAAAAAAA	ACATTTGGTT	DPP6	Dipeptidyl-peptidase 6	7q36.2	4	81.6627	5.63234	14.4989			?
AGTCTAGCTACCAAGAT	AGTCTAGCTA	UCHL5IP	UCHL5 interacting protein	Xq28	4	81.6627	10.4899	7.78489			?
CTGTGGTTACCTCTCCT	CTGTGGTTAC	SLC39A13	Solute carrier family 39 (zinc transporter), member 13	11p11.2	4	81.6627	25.3212	3.22507			?
GCTCCCGGACTGTGCAG	GCTCCCGGAC	NCK2	NCK adaptor protein 2	2q12	4	81.6627	54.5608	1.49673	1	23.8909	3.41815
GCTTCCATCTGAGCCAC	GCTTCCATCT	MBOAT7	Membrane bound O-acyltransferase domain containing 7	19q13.4	4	81.6627	112.424	0.726383	2	47.7817	1.70908
AGTCTGATGTTCTCCAA	AGTCTGATGT	C7orf59	Similar to CG14977-PA	7q22.1	4	81.6627	181.873	0.44901	5	119.454	0.683631
ATGGTCAGTAGCTGATC	ATGGTCAGTA	C7orf42	Chromosome 7 open reading frame 42	7q11.21	4	81.6627	64.1541	1.27291			?
AGTGAATAAATGTCTTG	AGTGAATAAA	TEK	TEK tyrosine kinase, endothelial (venous malformations, multiple cutaneous and mucosal)	9p21	4	81.6627	19.2313	4.24634			?
GCTCTCAGGGGCCTTTC	GCTCTCAGGG	PHC2	Polyhomeotic homolog 2 (Drosophila)	1p34.3	4	81.6627	96.0649	0.850078	1	23.8909	3.41815
AATGGAAATCGGTCCAG	AATGGAAATC	MAGED2	Melanoma antigen family D, 2	Xp11.2	4	81.6627	83.9025	0.973304	2	47.7817	1.70908
GACCGCAGGAGGGCAGA	GACCGCAGGA	COL4A1	Collagen, type IV, alpha 1	13q34	4	81.6627	132.307	0.617223			?
AATGCTGGCAACTTAGT	AATGCTGGCA	DNAJB6	DnaJ (Hsp40) homolog, subfamily B, member 6	7q36.3	4	81.6627	167.155	0.488545			?
GGATGCATTAGAATTCT	GGATGCATTA	AP1G1	Adaptor-related protein complex 1, gamma 1 subunit	16q23	4	81.6627	83.7591	0.974971			?
ATATGAAGCATAAAATT	ATATGAAGCA	PNRC2	Proline-rich nuclear receptor coactivator 2	1p36.11	4	81.6627	56.3919	1.44813	1	23.8909	3.41815
GCCTTGATGATTCACTG	GCCTTGATGA	CD47	CD47 molecule	3q13.1-q13.2	4	81.6627	72.1495	1.13185			?
GCTTTGATGATAAACGA	GCTTTGATGA	EPHX1	Epoxide hydrolase 1, microsomal (xenobiotic)	1q42.1	4	81.6627	137.643	0.593291	4	95.5635	0.854538
ATTCTTAAACAATTGCA	ATTCTTAAAC				4	81.6627	72.869	1.12068	1	23.8909	3.41815
ACACTTGGAGGTTTAGC	ACACTTGGAG				4	81.6627	84.9729	0.961044	1	23.8909	3.41815
GCATTGATGTGCGGGTC	GCATTGATGT	C11orf67	Chromosome 11 open reading frame 67	11q14.1	4	81.6627	27.5196	2.96743	2	47.7817	1.70908
GAGGGTTCCAGAAGGTC	GAGGGTTCCA	LOC100134934	Hypothetical protein LOC100134934		4	81.6627	69.9036	1.16822	1	23.8909	3.41815
ATTGAGTTGCTCACTGG	ATTGAGTTGC				4	81.6627	2.75748	29.6149			?
CTTCTGTGTATATAAAG	CTTCTGTGTA	AIP	Aryl hydrocarbon receptor interacting protein	11q13.3	4	81.6627	91.7263	0.890286	3	71.6726	1.13938
ATTCCAATCTTGTGTGT	ATTCCAATCT	CLTC	Clathrin, heavy chain (Hc)	17q11-qter	4	81.6627	121.005	0.674872	5	119.454	0.683631
GAAATACAGTTGTTGCC	GAAATACAGT				4	81.6627	39.2271	2.08179	88	2102.4	0.0388427
GGATCCTCGGGCCAGCC	GGATCCTCGG				4	81.6627	32.7671	2.49221	5	119.454	0.683631
GAGGGCCTTGTGGACAC	GAGGGCCTTG	TSC2	Tuberous sclerosis 2	16p13.3	4	81.6627	24.8537	3.28574			?
GCTTTCATTGGGAAAGG	GCTTTCATTG	NUCKS1	Nuclear casein kinase and cyclin-dependent kinase substrate 1	1q32.1	4	81.6627	158.476	0.515299			?
GGATGCGCAGGGGAGGC	GGATGCGCAG	AKAP13	A kinase (PRKA) anchor protein 13	15q24-q25	4	81.6627	76.0551	1.07373	1	23.8909	3.41815
AATATATCCACCCACCT	AATATATCCA	C3orf1	Chromosome 3 open reading frame 1	3q13.33	4	81.6627	83.4341	0.978768			?
AATTTGAGTGTTAGGAA	AATTTGAGTG				4	81.6627	52.0909	1.5677			?
GCCTGGGAGCTTGGAAG	GCCTGGGAGC	SPOCK2	Sparc/osteonectin, cwcv and kazal-like domains proteoglycan (testican) 2	10pter-q25.3	4	81.6627	0	0			?
GCTTTTGGAGGGAGGTG	GCTTTTGGAG	ZBTB4	Zinc finger and BTB domain containing 4	17p13.1	4	81.6627	11.907	6.85839	1	23.8909	3.41815
CTTGCCTTAGATAGTCC	CTTGCCTTAG	MLH1	MutL homolog 1, colon cancer, nonpolyposis type 2 (E. coli)	3p21.3	4	81.6627	31.3901	2.60154	1	23.8909	3.41815
ACGGGGAGAGTGAGGAG	ACGGGGAGAG		Transcribed locus		4	81.6627	10.9089	7.4859			?
ATTGGCTTAAAGTGAAG	ATTGGCTTAA	PHB	Prohibitin	17q21	4	81.6627	262.412	0.3112	3	71.6726	1.13938
ATGCCTTTGAAACTCTC	ATGCCTTTGA	BPHL	Biphenyl hydrolase-like (serine hydrolase; breast epithelial mucin-associated antigen)	6p25	4	81.6627	17.8123	4.58461			?
GAGTGAGACCCAGGAGC	GAGTGAGACC	THY1	Thy-1 cell surface antigen	11q22.3-q23	4	81.6627	218.74	0.373333	1	23.8909	3.41815
GAGGCCTCAGCTGCTCT	GAGGCCTCAG	UBE2R2	Ubiquitin-conjugating enzyme E2R 2	9p13.3	4	81.6627	124.898	0.653837			?
GGATTGTCTGGTTTCCC	GGATTGTCTG	SNRPB	Small nuclear ribonucleoprotein polypeptides B and B1	20p13	4	81.6627	380.11	0.214839			?
ATTGCTCTCTGTCTCTT	ATTGCTCTCT				4	81.6627	16.1639	5.05216	2	47.7817	1.70908
CTGGGGGAGGGGGACTC	CTGGGGGAGG	EPB49	Erythrocyte membrane protein band 4.9 (dematin)	8p21.1	4	81.6627	41.3973	1.97266	1	23.8909	3.41815
GGATTCCAGTTATTATG	GGATTCCAGT	ACTR3	ARP3 actin-related protein 3 homolog (yeast)	2q14.1	4	81.6627	111.415	0.732961	2	47.7817	1.70908
ACCAAAGCCCCTCCTGT	ACCAAAGCCC	MRFAP1L1	Morf4 family associated protein 1-like 1	4p16.1	4	81.6627	109.968	0.742607			?
GAAATAACATAGGGTTC	GAAATAACAT				4	81.6627	36.7643	2.22125			?
GAGTGGGGGCTTCACTC	GAGTGGGGGC	DPP7	Dipeptidyl-peptidase 7	9q34.3	4	81.6627	106.621	0.765912	3	71.6726	1.13938
AGGTCAGGAGATCAAGA	AGGTCAGGAG	KIAA0319L	KIAA0319-like	1p34.2	4	81.6627	93.2788	0.875468	49	1170.65	0.0697582
GAGCCGGCTGTGTGTGT	GAGCCGGCTG	DTX3	Deltex 3 homolog (Drosophila)	12q13.3	4	81.6627	52.6017	1.55247	1	23.8909	3.41815
AGGGACATAAATGGGCC	AGGGACATAA	C16orf42	Chromosome 16 open reading frame 42	16p13.3	4	81.6627	98.4684	0.829328	1	23.8909	3.41815
CCAGGCCACGCCAACAA	CCAGGCCACG				4	81.6627	5.911	13.8154			?
AGGGCAGGGACATCATC	AGGGCAGGGA	IL1RL1	Interleukin 1 receptor-like 1	2q12	4	81.6627	1.26824	64.3906			?
AGGGGCGTGGCCCCCCA	AGGGGCGTGG				4	81.6627	31.6923	2.57673	1	23.8909	3.41815
ATCACGAAGGACACTGA	ATCACGAAGG	VAV2	Vav 2 guanine nucleotide exchange factor	9q34.1	4	81.6627	26.747	3.05316			?
GAAATCCCAATCAGCCC	GAAATCCCAA				4	81.6627	96.0134	0.850534			?
GCGGTTGTGGCAGCTGG	GCGGTTGTGG	LAPTM5	Lysosomal associated multispanning membrane protein 5	1p34	4	81.6627	505.027	0.1617	1	23.8909	3.41815
CTTCGAAACTCTGACAG	CTTCGAAACT	NDUFV2	NADH dehydrogenase (ubiquinone) flavoprotein 2, 24kDa	18p11.31-p11.2	4	81.6627	124.673	0.655014	2	47.7817	1.70908
ACAGCTTTGTACTGTGG	ACAGCTTTGT	FBXW11	F-box and WD repeat domain containing 11	5q35.1	4	81.6627	69.4124	1.17648			?
CTTCCGTAGCTCTGACC	CTTCCGTAGC	CTF8	Chromosome transmission fidelity factor 8 homolog (S. cerevisiae)	16q22.1	4	81.6627	79.414	1.02832	5	119.454	0.683631
GAACTTTTCTGTAATGG	GAACTTTTCT	EPAS1	Endothelial PAS domain protein 1	2p21-p16	4	81.6627	3.36628	24.259	2	47.7817	1.70908
GAAACCGAGGGCTGCAT	GAAACCGAGG	POMP	Proteasome maturation protein	13q12.3	4	81.6627	172.793	0.472603	4	95.5635	0.854538
GAGAGGAAACTGGAGGG	GAGAGGAAAC	TXNDC11	Thioredoxin domain containing 11	16p13.13	4	81.6627	38.4895	2.12168	3	71.6726	1.13938
GCTCTGTAAGCTAAACC	GCTCTGTAAG	METTL3	Methyltransferase like 3	14q11.1	4	81.6627	172.007	0.474764			?
AGGATATCCAGTCATTT	AGGATATCCA	PLRG1	Pleiotropic regulator 1 (PRL1 homolog, Arabidopsis)	4q31.2-q32.1	4	81.6627	28.7269	2.84273			?
AGGATGTGGGCCCTTTA	AGGATGTGGG	KIF1C	Kinesin family member 1C	17p13.2	4	81.6627	93.581	0.872641	2	47.7817	1.70908
ATTATTGGATGCTGAGA	ATTATTGGAT				4	81.6627	56.7438	1.43915			?
AGGCAGGAGGTGGGGAA	AGGCAGGAGG				4	81.6627	25.7965	3.16565	1	23.8909	3.41815
AATTGCCACTGTGTGTT	AATTGCCACT	BXDC5	Brix domain containing 5	1p22.3	4	81.6627	69.4426	1.17597	1	23.8909	3.41815
GAAATTTAAAGCAGGTT	GAAATTTAAA	HMGB1	High-mobility group box 1	13q12	4	81.6627	522.906	0.156171	4	95.5635	0.854538
ATTATGCCACTGCACTC	ATTATGCCAC		CDNA FLJ35143 fis, clone PLACE6009590		4	81.6627	8.73911	9.3445			?
GAAATGTTTCAACGTGC	GAAATGTTTC		Hypothetical protein LOC339047	16p13.11	4	81.6627	110.413	0.73961			?
CTTCTGGGGACCTTTCC	CTTCTGGGGA	RHOG	Ras homolog gene family, member G (rho G)	11p15.5-p15.4	4	81.6627	193.064	0.422983	4	95.5635	0.854538
AGGCCCACAAGTTCCTG	AGGCCCACAA	MAN2C1	Mannosidase, alpha, class 2C, member 1	15q11-q13	4	81.6627	19.0059	4.2967	4	95.5635	0.854538
GAGGAATTGGGACCTGG	GAGGAATTGG	BACE1	Beta-site APP-cleaving enzyme 1	11q23.2-q23.3	4	81.6627	42.106	1.93946			?
CTGGCCCGAGGCACGTA	CTGGCCCGAG	ARHGDIB	Rho GDP dissociation inhibitor (GDI) beta	12p12.3	4	81.6627	60.9039	1.34084			?
GCGATGGCCGTGGAGAG	GCGATGGCCG	MMAB	Methylmalonic aciduria (cobalamin deficiency) cblB type	12q24	4	81.6627	41.4455	1.97036			?
AGGCTACAGGCACAGAC	AGGCTACAGG				4	81.6627	3.84579	21.2343			?
CTGGATGCCGCTACTGG	CTGGATGCCG	RDBP	RD RNA binding protein	6p21.3	4	81.6627	111.521	0.732261			?
ATCCACATCGCGGACAC	ATCCACATCG	EIF3EIP	Eukaryotic translation initiation factor 3, subunit E interacting protein	22q	4	81.6627	238.668	0.34216	1	23.8909	3.41815
CTAACCAGACACGCCGT	CTAACCAGAC	CAPZB	Capping protein (actin filament) muscle Z-line, beta	1p36.1	4	81.6627	149.495	0.546259	2	47.7817	1.70908
CCCAGGGCGGGTCTGCA	CCCAGGGCGG				4	81.6627	3.14769	25.9437			?
CAGGAACGGGGGTCTCC	CAGGAACGGG	MAP2K2	Mitogen-activated protein kinase kinase 2	19p13.3	4	81.6627	189.793	0.430272	3	71.6726	1.13938
AAACCAGGGCCCTCTTC	AAACCAGGGC	COMMD9	COMM domain containing 9	11p13	4	81.6627	61.0476	1.33769			?
GTAGGCGGCTGCCTCTT	GTAGGCGGCT	CLDN5	Claudin 5 (transmembrane protein deleted in velocardiofacial syndrome)	22q11.21	4	81.6627	0.644826	126.643			?
AAACGTTTCCTGTATTC	AAACGTTTCC	NAB1	NGFI-A binding protein 1 (EGR1 binding protein 1)	2q32.3-q33	4	81.6627	21.4865	3.80064			?
CCTTACTTTATCAAATG	CCTTACTTTA				4	81.6627	93.0864	0.877278	1	23.8909	3.41815
CAAGTTTGCTGAGCTGA	CAAGTTTGCT	HNRPA1P5	Eukaryotic translation elongation factor 1 alpha 1	6q14.1	4	81.6627	128.224	0.636873	1	23.8909	3.41815
GGTGGAGCAGAGGGGCT	GGTGGAGCAG	LPPR2	Lipid phosphate phosphatase-related protein type 2	19p13.2	4	81.6627	50.527	1.61622	2	47.7817	1.70908
CAGGAAGAAGTCCTTGG	CAGGAAGAAG	LOC100131938	Hypothetical LOC100131938	1q23	4	81.6627	63.2553	1.291	1	23.8909	3.41815
CATCTGTGAGCTTTAGA	CATCTGTGAG	DAP	Death-associated protein	5p15.2	4	81.6627	279.238	0.292448			?
GGGGACGGCCCAGCGTG	GGGGACGGCC	SAPS1	SAPS domain family, member 1	19q13.42	4	81.6627	83.4061	0.979096			?
CTATAGGAGACTGGGCA	CTATAGGAGA	ANTXR1	Anthrax toxin receptor 1	2p13.1	4	81.6627	83.4869	0.978149			?
CCCCAACACCATCCAGC	CCCCAACACC				4	81.6627	13.6887	5.96571			?
CCACTCCTCAAAAAAAA	CCACTCCTCA	DAD1	Defender against cell death 1	14q11-q12	4	81.6627	94.5373	0.863814	10	238.909	0.341815
AACTGCGGCAGCAGTTT	AACTGCGGCA	CIP29	Cytokine induced protein 29 kDa	12q13.2	4	81.6627	97.3734	0.838655	1	23.8909	3.41815
CTATAAACTGCTTTGTG	CTATAAACTG	SNAPC5	Small nuclear RNA activating complex, polypeptide 5, 19kDa	15q22.31	4	81.6627	28.4882	2.86655			?
CCTGTGTGCATACCCAA	CCTGTGTGCA	ARHGAP21	Rho GTPase activating protein 21	10p12.1|10p12.3	4	81.6627	60.2952	1.35438			?
GGGGGTGGATGATTTGC	GGGGGTGGAT	FASTK	Fas-activated serine/threonine kinase	7q35	4	81.6627	183.834	0.44422			?
CGCTGAATGATGTCACG	CGCTGAATGA				4	81.6627	27.6401	2.9545			?
GGCTGTGTCCTAAGGCC	GGCTGTGTCC	ITGA3	Integrin, alpha 3 (antigen CD49C, alpha 3 subunit of VLA-3 receptor)	17q21.33	4	81.6627	4.84804	16.8445			?
CAGCTCTGAGACTCCTG	CAGCTCTGAG	CSTF1	Cleavage stimulation factor, 3' pre-RNA, subunit 1, 50kDa	20q13.31	4	81.6627	34.3499	2.37738			?
GGCTGCCCTGGGCAGCC	GGCTGCCCTG	DPYSL3	Dihydropyrimidinase-like 3	5q32	4	81.6627	179.432	0.455117			?
AAGCACAAGCGGCAGAC	AAGCACAAGC	HOXB2	Homeobox B2	17q21-q22	4	81.6627	12.744	6.40791			?
GGCTCCTGGCTCTGGAC	GGCTCCTGGC	EIF6	Eukaryotic translation initiation factor 6	20q12	4	81.6627	161.535	0.50554	6	143.345	0.569692
GGTGTTCCTGCATCTCC	GGTGTTCCTG	WTIP	Wilms tumor 1 interacting protein	19q13.11	4	81.6627	8.87548	9.20093			?
CCCTGCGGTCACTGCGG	CCCTGCGGTC	ABCA2	ATP-binding cassette, sub-family A (ABC1), member 2	9q34	4	81.6627	26.071	3.13231	1	23.8909	3.41815
CAGGCTTTGCCTGGCTG	CAGGCTTTGC	C11orf79	Chromosome 11 open reading frame 79	11q12.2	4	81.6627	60.8585	1.34184	2	47.7817	1.70908
CATCTTGGCAAATTTCC	CATCTTGGCA		MRNA; cDNA DKFZp564G112 (from clone DKFZp564G112)		4	81.6627	0	0			?
CCCAGGGAGAAAAAACT	CCCAGGGAGA	CCT4	Chaperonin containing TCP1, subunit 4 (delta)	2p15	4	81.6627	128.311	0.636443	1	23.8909	3.41815
CAGACTGTTTCTTGACT	CAGACTGTTT	SRGAP2	SLIT-ROBO Rho GTPase activating protein 2	1q32.1	4	81.6627	17.1062	4.77387	1	23.8909	3.41815
GTATAAACGAATTACAA	GTATAAACGA				4	81.6627	63.7275	1.28143			?
CGCAGTCTGCTTGTCAA	CGCAGTCTGC				4	81.6627	76.1165	1.07286	1	23.8909	3.41815
AACTGTATCAAAATTCT	AACTGTATCA	SLC30A7	Solute carrier family 30 (zinc transporter), member 7	1p21.2	4	81.6627	50.0568	1.6314			?
GTATGTTGTCTTGAGTT	GTATGTTGTC	HOXA7	Homeobox A7	7p15-p14	4	81.6627	3.81085	21.429			?
CCGAGATGAAATAAATC	CCGAGATGAA	KBTBD11	Kelch repeat and BTB (POZ) domain containing 11	8p23.3	4	81.6627	23.2702	3.50933	1	23.8909	3.41815
CCCAGCAAGAGCCTTGC	CCCAGCAAGA	ARF3	ADP-ribosylation factor 3	12q13	4	81.6627	24.7127	3.30448			?
CAGGAAATGGAACTTAA	CAGGAAATGG	REPS1	RALBP1 associated Eps domain containing 1		4	81.6627	8.99947	9.07416			?
CATTTCATAACTGTCAA	CATTTCATAA	ATP5J	ATP synthase, H+ transporting, mitochondrial F0 complex, subunit F6	21q21.1	4	81.6627	491.157	0.166266	4	95.5635	0.854538
CATTTCTAAATTTGTGT	CATTTCTAAA	MEGF9	Multiple EGF-like-domains 9	9q32-q33.3	4	81.6627	55.3634	1.47503	1	23.8909	3.41815
CCCTGATTTTATATACT	CCCTGATTTT	SNORD97	Eukaryotic translation initiation factor 4 gamma, 2	11p15	4	81.6627	269.294	0.303248	7	167.236	0.488308
GGGTGTGGTGGGCTTTA	GGGTGTGGTG	R3HCC1	R3H domain and coiled-coil containing 1	8p21.3	4	81.6627	81.2448	1.00514	3	71.6726	1.13938
CCAATCAGAGAGCATTT	CCAATCAGAG	EMCN	Endomucin	4q23	4	81.6627	0.364603	223.977			?
CCCCTTATTTATGGGAA	CCCCTTATTT	TMEM132A	Transmembrane protein 132A	11q12.2	4	81.6627	76.702	1.06467			?
GGTGTGCCAGGCTAGAC	GGTGTGCCAG	WFS1	Wolfram syndrome 1 (wolframin)	4p16	4	81.6627	14.8417	5.50224			?
AAGGCAGAGAGTGCCCA	AAGGCAGAGA				4	81.6627	10.2615	7.95818			?
CACTGCAAGGCTGTGAC	CACTGCAAGG	FLYWCH1	FLYWCH-type zinc finger 1	16p13.3	4	81.6627	43.1063	1.89445			?
GGTGTGGGTGAGGGTGG	GGTGTGGGTG				4	81.6627	73.0419	1.11802	2	47.7817	1.70908
CAATGTGAGCCGTGTGG	CAATGTGAGC		Transcribed locus, moderately similar to XP_849079.1 PREDICTED: similar to eukaryotic translation elongation factor 1 alpha 2 isoform 3 [Canis familiaris]		4	81.6627	116.475	0.701118	3	71.6726	1.13938
GGTAGCTGCTCAATAAA	GGTAGCTGCT				4	81.6627	29.5923	2.75959			?
AAAGCATTTCTGAAGCC	AAAGCATTTC	WFDC1	WAP four-disulfide core domain 1	16q24.3	4	81.6627	8.71041	9.3753	1	23.8909	3.41815
AAAGCCCAGTTCTGAAG	AAAGCCCAGT	LARGE	Like-glycosyltransferase	22q12.3	4	81.6627	7.67196	10.6443	1	23.8909	3.41815
CCTGTAATCCCAACACT	CCTGTAATCC	FADS1	Fatty acid desaturase 1	11q12.2-q13.1	4	81.6627	115.745	0.705539	114	2723.56	0.0299838
CCTGTAGTATCAGCTAC	CCTGTAGTAT				4	81.6627	28.2284	2.89292			?
CGCTGCGTTCCTCCTCC	CGCTGCGTTC	ABLIM2	Actin binding LIM protein family, member 2	4p16-p15	4	81.6627	0.697584	117.065			?
CCGTCCAAGGGTCCGCT	CCGTCCAAGG	RPS16	Ribosomal protein S16	19q13.1	4	81.6627	363.897	0.224411	13	310.581	0.262935
CGCCTGCGGCAAAGCCC	CGCCTGCGGC				4	81.6627	6.88874	11.8545			?
GGGGGGTGGAGAGGGGT	GGGGGGTGGA	MBOAT5	Membrane bound O-acyltransferase domain containing 5	12p13	4	81.6627	62.2856	1.3111	2	47.7817	1.70908
CAAGTATACCACCCTTC	CAAGTATACC	TM4SF18	Transmembrane 4 L six family member 18	3q25.1	4	81.6627	5.43587	15.0229			?
GGCTGGTCTGGTCGGTT	GGCTGGTCTG	C2orf59	Chromosome 2 open reading frame 59	2p11.2	4	81.6627	199.898	0.408521	1	23.8909	3.41815
CACTACTCTGGGGCCTT	CACTACTCTG	ZFYVE20	Zinc finger, FYVE domain containing 20	3p24.3	4	81.6627	27.0407	3.01999			?
AACTCTTGAAGTCACAC	AACTCTTGAA	EIF3H	Eukaryotic translation initiation factor 3, subunit H	8q24.11	4	81.6627	205.944	0.396528	2	47.7817	1.70908
CCCCCGTGAAGCTGGGC	CCCCCGTGAA	IRAK1	Interleukin-1 receptor-associated kinase 1	Xq28	4	81.6627	263.076	0.310415	7	167.236	0.488308
CCTGGCCTAAAATGGGT	CCTGGCCTAA	HSPB8	Heat shock 22kDa protein 8	12q24.23	4	81.6627	57.6775	1.41585	1	23.8909	3.41815
CGGATAACCAGTGGTCC	CGGATAACCA	PA2G4	Proliferation-associated 2G4, 38kDa	12q13.2	4	81.6627	317.745	0.257007	2	47.7817	1.70908
GGGAGTAATAGGACCAG	GGGAGTAATA	PTPRA	Protein tyrosine phosphatase, receptor type, A	20p13	4	81.6627	47.0783	1.73461	1	23.8909	3.41815
CACTCCTACACTTAAAG	CACTCCTACA	TRIM69	Tripartite motif-containing 69	15q21.1	4	81.6627	33.381	2.44638			?
GGGGAGCCCCGGGCCCG	GGGGAGCCCC	NAT14	N-acetyltransferase 14	19q13.42	4	81.6627	31.7826	2.56941			?
CAGGCGGGGTCCTAGGA	CAGGCGGGGT	CSRP1	Cysteine and glycine-rich protein 1	1q32	4	81.6627	6.8749	11.8784			?
CCCTCTGTCAGGTCGTC	CCCTCTGTCA	PPP1R9B	Protein phosphatase 1, regulatory (inhibitor) subunit 9B	17q21.33	4	81.6627	135.867	0.60105			?
GGGGCAGGGCCCTCCCA	GGGGCAGGGC				4	81.6627	447.047	0.182671	19	453.926	0.179903
AAAGAGTCGGGGCTGGA	AAAGAGTCGG	C19orf63	Chromosome 19 open reading frame 63	19q13.33	4	81.6627	7.26922	11.234	2	47.7817	1.70908
CTAAAAACCTTATGACA	CTAAAAACCT				4	81.6627	30.0694	2.7158	1	23.8909	3.41815
CCGGAAACACTGACTTC	CCGGAAACAC	TRAPPC3	Trafficking protein particle complex 3	1p34.3	4	81.6627	57.8078	1.41266	5	119.454	0.683631
GGGATCAAGGAGACCCG	GGGATCAAGG	MRPL24	Mitochondrial ribosomal protein L24	1q21-q22	4	81.6627	179.309	0.455429	5	119.454	0.683631
CACATCTCTGATTAGTT	CACATCTCTG	TMEM167A	Transmembrane protein 167	5q14.2	4	81.6627	106.461	0.767066			?
CAATCTGGGGCTGGCCC	CAATCTGGGG	LOC100129913	Spectrin, beta, erythrocytic (includes spherocytosis, clinical type I)	14q23-q24.2	4	81.6627	1.93624	42.1758			?
GGTCCCCTCCCCTCTCA	GGTCCCCTCC	AMFR	Autocrine motility factor receptor	16q21	4	81.6627	29.0509	2.81102			?
CAGCATTTGAAGGGACT	CAGCATTTGA	SPIN1	Spindlin 1	9q22.1-q22.3	4	81.6627	96.4411	0.846762	2	47.7817	1.70908
AAGCCCAGGCTGTTGCC	AAGCCCAGGC	PNKD	Paroxysmal nonkinesigenic dyskinesia	2q35	4	81.6627	170.712	0.478364	5	119.454	0.683631
GGTGAGCTACTCTGGTT	GGTGAGCTAC	RNF135	Ring finger protein 135	17q11.2	4	81.6627	28.4736	2.86802	1	23.8909	3.41815
CCTCTATGTTACCCATC	CCTCTATGTT	POLDIP3	Polymerase (DNA-directed), delta interacting protein 3	22q13.2	4	81.6627	54.7258	1.49221			?
GTCAGAACACCTACCTC	GTCAGAACAC	MZF1	Myeloid zinc finger 1	19q13.2-q13.4	4	81.6627	42.9276	1.90234	1	23.8909	3.41815
CAGTTGGTTGTAAATTC	CAGTTGGTTG	HNRNPUL1	Heterogeneous nuclear ribonucleoprotein U-like 1	19q13.2	4	81.6627	150.121	0.543981			?
GTCACTGTATTTACATT	GTCACTGTAT				4	81.6627	0.819677	99.6278			?
GGGCTGGGCCCCTGCTG	GGGCTGGGCC	PGLS	6-phosphogluconolactonase	19p13.2	4	81.6627	175.514	0.465278	5	119.454	0.683631
CCTGAAATTTGGAAGCA	CCTGAAATTT	HNRNPA0	Heterogeneous nuclear ribonucleoprotein A0	5q31	4	81.6627	198.465	0.411471	4	95.5635	0.854538
CAGTCTGGGAGTGGGGA	CAGTCTGGGA	IL13RA1	Interleukin 13 receptor, alpha 1	Xq24	4	81.6627	55.845	1.46231			?
GTCACTGCCTCAGCCCA	GTCACTGCCT	RPS6KA4	Ribosomal protein S6 kinase, 90kDa, polypeptide 4	11q11-q13	4	81.6627	80.7343	1.0115			?
CGCCTTCCGGATGAGCG	CGCCTTCCGG	IGFBP2	Insulin-like growth factor binding protein 2, 36kDa	2q33-q34	4	81.6627	2.18293	37.4096			?
CCATTGCACTCTAGCCT	CCATTGCACT	MAN1C1	Mannosidase, alpha, class 1C, member 1	1p35	4	81.6627	59.976	1.36159	23	549.49	0.148615
AAAAAATGAAAAGTAGA	AAAAAATGAA	MYO5C	Myosin VC	15q21	4	81.6627	41.3934	1.97284			?
AAGAGTTACGTGAAGCT	AAGAGTTACG	MRPL2	Mitochondrial ribosomal protein L2	6p21.3	4	81.6627	74.8961	1.09035			?
GTCCCTGGGTGAGTCCC	GTCCCTGGGT				4	81.6627	25.4529	3.20838			?
CCTCCCCGAAACTTACC	CCTCCCCGAA	GORASP2	Golgi reassembly stacking protein 2, 55kDa	2q31.1-q31.2	4	81.6627	40.4096	2.02087	1	23.8909	3.41815
GGTGAAGAGGAGGGGAA	GGTGAAGAGG	SPINT1	Serine peptidase inhibitor, Kunitz type 1	15q15.1	4	81.6627	272.354	0.29984	11	262.8	0.310741
CAGCAGTAGCGCTGGCG	CAGCAGTAGC	CHD4	Chromodomain helicase DNA binding protein 4	12p13	4	81.6627	109.837	0.743492	2	47.7817	1.70908
CAAGACGGGGGTTAGTG	CAAGACGGGG	RALGDS	Ral guanine nucleotide dissociation stimulator	9q34.3	4	81.6627	88.2562	0.925291			?
AAAAAACTCCAAATAAG	AAAAAACTCC	ESD	Esterase D/formylglutathione hydrolase	13q14.1-q14.2	4	81.6627	68.8512	1.18607	5	119.454	0.683631
AAAACATTATGACTTTT	AAAACATTAT	AP3S1	Adaptor-related protein complex 3, sigma 1 subunit	5q22	4	81.6627	94.9485	0.860073			?
CAGTGGTCTGTTATGGG	CAGTGGTCTG	RFC1	Replication factor C (activator 1) 1, 145kDa	4p14-p13	4	81.6627	52.9103	1.54342			?
AAGCCTGTTCCCAGCAC	AAGCCTGTTC				4	81.6627	1.24766	65.4528	1	23.8909	3.41815
CCAGCCTGGGCGACAGA	CCAGCCTGGG				4	81.6627	19.9142	4.10072	1	23.8909	3.41815
GGGCCTGTGCCCACCCC	GGGCCTGTGC	SLC16A3	Solute carrier family 16, member 3 (monocarboxylic acid transporter 4)	17q25	4	81.6627	211.839	0.385494	5	119.454	0.683631
GGCCTCCCAGGGAAGGA	GGCCTCCCAG	PIGQ	Phosphatidylinositol glycan anchor biosynthesis, class Q	16p13.3	4	81.6627	30.7921	2.65206	2	47.7817	1.70908
CAAGATAAATTTATTTG	CAAGATAAAT	MAGED1	Melanoma antigen family D, 1	Xp11.23	4	81.6627	189.395	0.431177	1	23.8909	3.41815
CAGTGGGTGTGGGGGGG	CAGTGGGTGT	HNRNPUL2	Bernardinelli-Seip congenital lipodystrophy 2 (seipin)	11q12-q13.5	4	81.6627	72.7738	1.12214			?
CGACACAGGCCTAGGAC	CGACACAGGC				4	81.6627	0.943222	86.5784			?
AACACAGTGCCATATGA	AACACAGTGC	NTN4	Netrin 4	12q22-q23	4	81.6627	23.798	3.43149	2	47.7817	1.70908
CAGTTCCATAAATGCAG	CAGTTCCATA	SELK	Selenoprotein K	3p21.31	4	81.6627	152.005	0.537236	1	23.8909	3.41815
CAAGGTCATTTTTTTTA	CAAGGTCATT	TJP1	Tight junction protein 1 (zona occludens 1)	15q13	4	81.6627	25.805	3.1646			?
AAAGTGAAGATCTGGCT	AAAGTGAAGA	C20orf199	Chromosome 20 open reading frame 199	20q13.13	4	81.6627	476.694	0.17131	2	47.7817	1.70908
AAGGGGCTGGGAACCGA	AAGGGGCTGG	ANXA2	Annexin A2	15q21-q22	4	81.6627	20.1961	4.04349			?
CACTTTAAAGTCCTGTG	CACTTTAAAG	EZH1	Enhancer of zeste homolog 1 (Drosophila)	17q21.1-q21.3	4	81.6627	55.303	1.47664			?
AAAAGAAACTTGTGCTT	AAAAGAAACT	PABPC1	Poly(A) binding protein, cytoplasmic 1	8q22.2-q23	4	81.6627	770.508	0.105985	6	143.345	0.569692
CCCTGGGCTTTCCTCAA	CCCTGGGCTT	ZNF688	Zinc finger protein 688	16p11.2	4	81.6627	12.2647	6.65837	2	47.7817	1.70908
CGTCCTACGTGTGACGG	CGTCCTACGT				4	81.6627	18.5894	4.39297	2	47.7817	1.70908
CACAAAGACAGGTGTGC	CACAAAGACA				4	81.6627	39.8987	2.04675	1	23.8909	3.41815
CGGGATTCCTCACCATC	CGGGATTCCT	PLTP	Phospholipid transfer protein	20q12-q13.1	4	81.6627	58.7876	1.38911	2	47.7817	1.70908
GTCAAGCCTCTTATGGG	GTCAAGCCTC	AQP1	Aquaporin 1 (Colton blood group)	7p14	4	81.6627	1.78813	45.6694			?
CAAGGTGAAAGGGTGTG	CAAGGTGAAA				4	81.6627	59.424	1.37424			?
CCCTTGTGACTACCTAT	CCCTTGTGAC	RUFY1	RUN and FYVE domain containing 1	5q35.3	4	81.6627	58.0686	1.40631	2	47.7817	1.70908
GGGCAGGGGCCCAGTTC	GGGCAGGGGC	PCBP4	Poly(rC) binding protein 4	3p21	4	81.6627	156.729	0.521042			?
CGCAAGCTGGTGCGCTC	CGCAAGCTGG	LMNA	Lamin A/C	1q21.2-q21.3	4	81.6627	127.998	0.637997	4	95.5635	0.854538
GGGCTGCTCTTGCTTCT	GGGCTGCTCT	TBC1D9B	TBC1 domain family, member 9B (with GRAM domain)	5q35.3	4	81.6627	49.5676	1.6475	1	23.8909	3.41815
CCCAATTTTCATTCTCA	CCCAATTTTC	POLR2F	Polymerase (RNA) II (DNA directed) polypeptide F	22q13.1	4	81.6627	178.124	0.458459	1	23.8909	3.41815
CGGCTCAAGTCACTCAG	CGGCTCAAGT	SAE1	SUMO1 activating enzyme subunit 1	19q13.32	4	81.6627	108.767	0.750802	3	71.6726	1.13938
GGTTTGATTACAGAAAC	GGTTTGATTA	BAT2D1	BAT2 domain containing 1	1q23.3	4	81.6627	286.327	0.285208	1	23.8909	3.41815
GTCACCTGGGTAGCTGG	GTCACCTGGG	NPHS1	*Nephrosis 1, congenital, Finnish type (nephrin)	19q13.1	4	81.6627	0	0			?
CAAGGATAAGAGGTTCT	CAAGGATAAG	TBXAS1	Thromboxane A synthase 1 (platelet, cytochrome P450, family 5, subfamily A)	7q34-q35	4	81.6627	57.4026	1.42263			?
CAGCCTCCCTGGGCTGG	CAGCCTCCCT	UROS	Uroporphyrinogen III synthase (congenital erythropoietic porphyria)	10q25.2-q26.3	4	81.6627	50.0107	1.6329	2	47.7817	1.70908
CAAGGACCAGCATCTCC	CAAGGACCAG	DPEP1	Dipeptidase 1 (renal)	16q24.3	4	81.6627	10.7674	7.58425			?
AAAACTGCACTTTATTG	AAAACTGCAC	C1orf63	Chromosome 1 open reading frame 63	1p36.13-p35.1	4	81.6627	91.2667	0.894769			?
CAACTGGAGTTCCTTAT	CAACTGGAGT	CTNND1	Catenin (cadherin-associated protein), delta 1	11q11	4	81.6627	54.4537	1.49967	3	71.6726	1.13938
CCACTGTACTCCAGCCT	CCACTGTACT	FTHL3P	Ferritin, heavy polypeptide-like 3 pseudogene	2p23.3	4	81.6627	177.917	0.458993	3	71.6726	1.13938
TTCATACACCTACCCCC	TTCATACACC				4	81.6627	135.405	0.603101	308	7358.39	0.0110979
TGACTGGTCACTCCTGG	TGACTGGTCA	DMWD	Dystrophia myotonica, WD repeat containing	19q13.3	4	81.6627	32.5185	2.51127	1	23.8909	3.41815
TGAAGAGAAGAGAGAAT	TGAAGAGAAG	PRDX6	Peroxiredoxin 6	1q25.1	4	81.6627	139.147	0.58688	1	23.8909	3.41815
TTGGTAAGACACAGGCA	TTGGTAAGAC	CDC42EP3	CDC42 effector protein (Rho GTPase binding) 3	2p21	4	81.6627	50.5212	1.6164			?
TTGGGTTTTCCCTCCCA	TTGGGTTTTC	NUP214	Nucleoporin 214kDa	9q34.1	4	81.6627	70.5807	1.15701			?
TGAAACTCATCTCATCA	TGAAACTCAT	TPM3	Tropomyosin 3	1q21.2	4	81.6627	84.8774	0.962125	4	95.5635	0.854538
TTCTGGGTGATGGAAAC	TTCTGGGTGA	DAB2IP	DAB2 interacting protein	9q33.1-q33.3	4	81.6627	18.5165	4.41027	1	23.8909	3.41815
TTGGGCGGGGGAGGCAG	TTGGGCGGGG	IGFBP2	Insulin-like growth factor binding protein 2, 36kDa	2q33-q34	4	81.6627	1.11611	73.1672			?
TTCATAGCTGCCTTTCT	TTCATAGCTG	CRTAP	Cartilage associated protein	3p22.3	4	81.6627	100.723	0.810766	3	71.6726	1.13938
TGAAATCAATTTCTTCT	TGAAATCAAT	USP53	Ubiquitin specific peptidase 53	4q26	4	81.6627	56.5294	1.44461			?
TGAAAGTGATTTCTTCC	TGAAAGTGAT	ARHGEF10	Rho guanine nucleotide exchange factor (GEF) 10	8p23	4	81.6627	49.2122	1.6594			?
TTCTGGCTGCGCTTCTA	TTCTGGCTGC	UQCRC1	Ubiquinol-cytochrome c reductase core protein I	3p21.3	4	81.6627	147.468	0.553764	13	310.581	0.262935
TTCACAGTGGCTGGACT	TTCACAGTGG	ERGIC3	ERGIC and golgi 3	20pter-q12	4	81.6627	162.788	0.501651	1	23.8909	3.41815
TGACACCCACAGTTATG	TGACACCCAC	IDI1	Isopentenyl-diphosphate delta isomerase 1	10p15.3	4	81.6627	56.3031	1.45041	2	47.7817	1.70908
TGAATGGCCTAGAGAAC	TGAATGGCCT	KLHDC2	Kelch domain containing 2	14q22.1	4	81.6627	153.18	0.533115			?
TTCCATATACTAAGTCT	TTCCATATAC	HEBP1	Heme binding protein 1	12p13.1	4	81.6627	32.5038	2.5124			?
TGAATGATTTTCTCAAA	TGAATGATTT	GBAS	Glioblastoma amplified sequence	7p12	4	81.6627	82.6033	0.988613	2	47.7817	1.70908
TGACTAATAAAAAACTG	TGACTAATAA	ADORA1	Adenosine A1 receptor	1q32.1	4	81.6627	5.87132	13.9087			?
TGATGGGGGCCGGGCCT	TGATGGGGGC				4	81.6627	3.04497	26.8189			?
TGGTTGCTTGGAGACCT	TGGTTGCTTG	EPB41L5	Erythrocyte membrane protein band 4.1 like 5	2q14.2	4	81.6627	6.18987	13.1929	3	71.6726	1.13938
TGGCAACCTTTACTTCT	TGGCAACCTT	GSTK1	Glutathione S-transferase kappa 1		4	81.6627	181.667	0.449519	7	167.236	0.488308
TGGATCTGGGGACTGAG	TGGATCTGGG	FGF1	Fibroblast growth factor 1 (acidic)	5q31	4	81.6627	0.548818	148.797			?
TGGAGGGGCCAGAGGCC	TGGAGGGGCC	CLPP	ClpP caseinolytic peptidase, ATP-dependent, proteolytic subunit homolog (E. coli)	19p13.3	4	81.6627	68.7695	1.18748	2	47.7817	1.70908
TGGAGAGTCGCTGCGGC	TGGAGAGTCG	ABCB8	ATP-binding cassette, sub-family B (MDR/TAP), member 8	7q36	4	81.6627	32.5571	2.50829	7	167.236	0.488308
TGGAATTCCCTACCCTG	TGGAATTCCC	PI4KB	Phosphatidylinositol 4-kinase, catalytic, beta	1q21	4	81.6627	59.1651	1.38025			?
TGAGCGTGGGAGTGAGG	TGAGCGTGGG	FUK	Fucokinase	16q22.1	4	81.6627	29.4013	2.77752	1	23.8909	3.41815
TGGAATTAATGGGACAG	TGGAATTAAT	SCD5	Stearoyl-CoA desaturase 5	4q21.22	4	81.6627	27.6643	2.95191	1	23.8909	3.41815
TTGCAATGCAAACACCT	TTGCAATGCA	YDJC	YdjC homolog (bacterial)	22q11.21	4	81.6627	94.1885	0.867013			?
TGGAAGAAACTGCAGGA	TGGAAGAAAC	C6orf125	Chromosome 6 open reading frame 125	6p21.31	4	81.6627	123.898	0.659114	2	47.7817	1.70908
TGGCTGCAAGGCAAAGC	TGGCTGCAAG				4	81.6627	7.64823	10.6773	1	23.8909	3.41815
TGATGACAAACCTTGGA	TGATGACAAA	CALM2	Calmodulin 2 (phosphorylase kinase, delta)	2p21	4	81.6627	23.5779	3.46352			?
TATCCCAGAACTTAAAG	TATCCCAGAA	ABCA9	ATP-binding cassette, sub-family A (ABC1), member 9	17q24.2	4	81.6627	184.719	0.44209	6	143.345	0.569692
TGATTCCACTTCCACTC	TGATTCCACT				4	81.6627	40.3341	2.02466	2	47.7817	1.70908
TGATTTTGAGGAAGTCA	TGATTTTGAG				4	81.6627	0.918379	88.9204			?
TGCTGCTTGAAGAGCTC	TGCTGCTTGA	RAB6B	Signal recognition particle receptor, B subunit	3q22.1	4	81.6627	59.7393	1.36698			?
TGCAATAAGCTCTCAAT	TGCAATAAGC	FAM36A	Family with sequence similarity 36, member A	1q44	4	81.6627	133.537	0.611536	1	23.8909	3.41815
TGCAATAGGGAGGGACG	TGCAATAGGG	PPP1R12C	Protein phosphatase 1, regulatory (inhibitor) subunit 12C	19q13.42	4	81.6627	85.2939	0.957426			?
TGCAGACCCATTTTGAT	TGCAGACCCA	TAX1BP1	Tax1 (human T-cell leukemia virus type I) binding protein 1	7p15	4	81.6627	53.1021	1.53784			?
TGCAGTCCCTGTCCCCC	TGCAGTCCCT	PRKDC	Protein kinase, DNA-activated, catalytic polypeptide	8q11	4	81.6627	88.7154	0.920502			?
TGCCTGCTCCTGGCATT	TGCCTGCTCC	C11orf68	Chromosome 11 open reading frame 68	11q13.1	4	81.6627	76.483	1.06772			?
TGCCAGGACAGGAGGGT	TGCCAGGACA	BOK	BCL2-related ovarian killer	2q37.3	4	81.6627	47.8391	1.70703	1	23.8909	3.41815
TGCCAGGCATACGAGGA	TGCCAGGCAT	LZTS2	Leucine zipper, putative tumor suppressor 2	10q24	4	81.6627	38.4128	2.12592			?
TGCCCGGGGAATGTTCC	TGCCCGGGGA	CIRBP	Cold inducible RNA binding protein	19p13.3	4	81.6627	6.78731	12.0317			?
TGGAACAGTGAGTCAAT	TGGAACAGTG	MMRN2	Multimerin 2	10q23.2	4	81.6627	19.9361	4.09622			?
TGTGTGCGCTCGCAGAC	TGTGTGCGCT				4	81.6627	81.0418	1.00766	1	23.8909	3.41815
TGACTGTTATGATTATC	TGACTGTTAT	RAD21	RAD21 homolog (S. pombe)	8q24	4	81.6627	122.014	0.66929	1	23.8909	3.41815
TGACTTTACCTGATTGC	TGACTTTACC	SYNPO	Synaptopodin	5q33.1	4	81.6627	0	0			?
TTACCGTCCCCTACCTC	TTACCGTCCC	CHD3	Chromodomain helicase DNA binding protein 3	17p13.1	4	81.6627	45.2627	1.80419			?
TTACCATATCAAGCTGA	TTACCATATC	RPL39	Ribosomal protein L39	Xq22-q24	4	81.6627	1453.64	0.0561782	2	47.7817	1.70908
TTAATAGTGGGGCTTTC	TTAATAGTGG	GOLPH3	Golgi phosphoprotein 3 (coat-protein)	5p13.3	4	81.6627	115.119	0.709373	1	23.8909	3.41815
TTAAATGCAAATAAAAC	TTAAATGCAA	BTBD3	BTB (POZ) domain containing 3	20p12.2	4	81.6627	78.8534	1.03563	1	23.8909	3.41815
TTAAAGATTTAGACACC	TTAAAGATTT	TPM1	Tropomyosin 1 (alpha)	15q22.1	4	81.6627	297.092	0.274874	2	47.7817	1.70908
TGTTTGTGTGTGTGTGT	TGTTTGTGTG	SEMA4C	Sema domain, immunoglobulin domain (Ig), transmembrane domain (TM) and short cytoplasmic domain, (semaphorin) 4C	2q11.2	4	81.6627	16.928	4.82413			?
TGTTTGCTCACCGTGGG	TGTTTGCTCA	SCAP	SREBF chaperone	3p21.31	4	81.6627	60.1939	1.35666	1	23.8909	3.41815
TGGCAGTATCCTGGTCT	TGGCAGTATC	GOLIM4	Golgi integral membrane protein 4	3q26.2	4	81.6627	11.0849	7.36703			?
TGTTAATGTTACGATGT	TGTTAATGTT	MKNK2	MAP kinase interacting serine/threonine kinase 2	19p13.3	4	81.6627	120.91	0.675401			?
TTACTGTGATTGGAGCC	TTACTGTGAT				4	81.6627	5.20566	15.6873			?
TGTGGTGGTGTTTTTTG	TGTGGTGGTG	CASC3	Cancer susceptibility candidate 3	17q11-q21.3	4	81.6627	87.4744	0.933561	1	23.8909	3.41815
TGTCTTCCGTCTTTTGG	TGTCTTCCGT	CNOT6	CCR4-NOT transcription complex, subunit 6	5q35.3	4	81.6627	28.1875	2.89713			?
TGTCATAGAAACGCTGC	TGTCATAGAA				4	81.6627	26.6416	3.06523	2	47.7817	1.70908
TGTCACACACAGACCCA	TGTCACACAC				4	81.6627	36.1977	2.25602	1	23.8909	3.41815
TGTATAGCTTCCCAAGT	TGTATAGCTT	PITPNA	Phosphatidylinositol transfer protein, alpha	17p13.3	4	81.6627	46.5205	1.75541			?
TTGAAGTGGTTTTTTGT	TTGAAGTGGT	ARGLU1	Arginine and glutamate rich 1	13q33.3	4	81.6627	54.6905	1.49318	1	23.8909	3.41815
TGGGCGGAGTGGAAAGG	TGGGCGGAGT				4	81.6627	15.6796	5.20822			?
TGGTTACTGTATTGGAT	TGGTTACTGT				4	81.6627	12.2447	6.66925	1	23.8909	3.41815
TTGCTGTGTGATTATCT	TTGCTGTGTG	MACF1	Microtubule-actin crosslinking factor 1	1p32-p31	4	81.6627	77.0106	1.06041			?
TGGTGTATGCATCGGGG	TGGTGTATGC				4	81.6627	609.402	0.134005	40	955.635	0.0854538
TGGGTCAAACTCTGTTT	TGGGTCAAAC	MGC16291	Hypothetical protein MGC16291	10q11.21	4	81.6627	1.99946	40.8424	1	23.8909	3.41815
TGTTACAGCCCCCTGGG	TGTTACAGCC	MON1A	MON1 homolog A (yeast)	3p21.31	4	81.6627	13.9568	5.85112			?
TATCTGTCTACTTTCTC	TATCTGTCTA	SET	SET nuclear oncogene	9q34	4	81.6627	298.956	0.273159	1	23.8909	3.41815
TATATTTCATCAAACGG	TATATTTCAT				4	81.6627	0.918174	88.9403			?
GTGCTAAGCGGGCCCGG	GTGCTAAGCG	COL6A2	Collagen, type VI, alpha 2	21q22.3	4	81.6627	319.375	0.255695	1	23.8909	3.41815
GTGCTTGTACTGGTTTA	GTGCTTGTAC	GMFB	Glia maturation factor, beta	14q22.2	4	81.6627	120.897	0.675473	1	23.8909	3.41815
TATTATAAAAGTGCGTA	TATTATAAAA				4	81.6627	66.4696	1.22857			?
TATTACATAGAAGGATT	TATTACATAG	FOXC1	Forkhead box C1	6p25	4	81.6627	7.79708	10.4735			?
TATTAAAATAGGAATGT	TATTAAAATA	TGFBR2	Transforming growth factor, beta receptor II (70/80kDa)	3p22	4	81.6627	70.3466	1.16086			?
TATGTTTCAGGATATTT	TATGTTTCAG	PTPN12	Protein tyrosine phosphatase, non-receptor type 12	7q11.23	4	81.6627	116.806	0.699129			?
GTGCATCAGAGCGGGAA	GTGCATCAGA	FLJ20489	Hypothetical protein FLJ20489	12q13.11	4	81.6627	6.34703	12.8663			?
GTGGAGATCCGCTCCAG	GTGGAGATCC				4	81.6627	0.839153	97.3156			?
TATTTATTCAATAAAAC	TATTTATTCA	FAM62B	Family with sequence similarity 62 (C2 domain containing) member B	7q36.3	4	81.6627	94.427	0.864823			?
GTGGCACGCACCTGTGG	GTGGCACGCA	SLC25A45	Solute carrier family 25, member 45	11q13.1	4	81.6627	3.9897	20.4683	3	71.6726	1.13938
TTTGATGTATCTGAGCA	TTTGATGTAT	B2M	Beta-2-microglobulin	15q21-q22.2	4	81.6627	39.7909	2.05229			?
TCCAGTTCTGTCCCCAC	TCCAGTTCTG	FAM62A	Family with sequence similarity 62 (C2 domain containing), member A	12q13.2	4	81.6627	34.6584	2.35622			?
TAACTGGAGGATGTGCT	TAACTGGAGG	LENG8	Leukocyte receptor cluster (LRC) member 8	19q13.42	4	81.6627	172.535	0.473312			?
TTGTTAAGTGTTCTCCC	TTGTTAAGTG		Transcribed locus		4	81.6627	13.8472	5.89743			?
TCCAGGAAACTTGTAAC	TCCAGGAAAC	CTSF	Cathepsin F	11q13	4	81.6627	93.6196	0.872281	1	23.8909	3.41815
TCCAAGCCTTCCATTCC	TCCAAGCCTT				4	81.6627	28.2629	2.88939	1	23.8909	3.41815
TCATTTTGTGATATAGG	TCATTTTGTG	SVIL	Supervillin	10p11.2	4	81.6627	75.4249	1.0827	4	95.5635	0.854538
TTGTGCACGCATCAGTG	TTGTGCACGC	ELTD1	EGF, latrophilin and seven transmembrane domain containing 1	1p33-p32	4	81.6627	15.1049	5.40637			?
GTGACCCCAAGGCCAGT	GTGACCCCAA	TPPP3	Tubulin polymerization-promoting protein family member 3	16q22.1	4	81.6627	1.42157	57.4456			?
TCATTCATTAAATGTTG	TCATTCATTA	GIMAP6	GTPase, IMAP family member 6		4	81.6627	30.9297	2.64027			?
TCATCATCTGACTCTTC	TCATCATCTG				4	81.6627	216.675	0.37689	2	47.7817	1.70908
GTGCCTGCCTCTGGGGT	GTGCCTGCCT	NPHS1	*Nephrosis 1, congenital, Finnish type (nephrin)	19q13.1	4	81.6627	0	0			?
TTGTTAAGCCTCACACA	TTGTTAAGCC	MRVI1	Murine retrovirus integration site 1 homolog	11p15	4	81.6627	22.5569	3.6203			?
TATATCAGTGTTGACTT	TATATCAGTG	ATP6V1G1	ATPase, H+ transporting, lysosomal 13kDa, V1 subunit G1	9q32	4	81.6627	72.2235	1.13069	3	71.6726	1.13938
GTGAGCACCATTTCTGG	GTGAGCACCA				4	81.6627	31.7843	2.56928			?
TCAATAAAGGTAGTCAG	TCAATAAAGG	PCMTD2	Protein-L-isoaspartate (D-aspartate) O-methyltransferase domain containing 2	20q13.33	4	81.6627	42.618	1.91615			?
TCAAGTCCAGAGTCAGT	TCAAGTCCAG	SLC20A2	Solute carrier family 20 (phosphate transporter), member 2	8p12-p11	4	81.6627	21.351	3.82476	1	23.8909	3.41815
GTGAGGGCTATCTGCTG	GTGAGGGCTA	PLXNB1	Plexin B1	3p21.31	4	81.6627	60.9566	1.33969	3	71.6726	1.13938
TATTTTTCTAGGCATAA	TATTTTTCTA	FLRT3	Fibronectin leucine rich transmembrane protein 3	20p11	4	81.6627	7.52191	10.8566	1	23.8909	3.41815
TATTTTTACTGATCACA	TATTTTTACT	ARHGEF12	Rho guanine nucleotide exchange factor (GEF) 12	11q23.3	4	81.6627	40.3274	2.02499	2	47.7817	1.70908
GTGCACTGTGAACCTGA	GTGCACTGTG				4	81.6627	108.356	0.753651	4	95.5635	0.854538
GTGACTGATGCCTCTGG	GTGACTGATG				4	81.6627	0.335216	243.612			?
GTTGTGGTTAATCTGGG	GTTGTGGTTA				4	81.6627	245.714	0.332348	36	860.071	0.0949487
TATCAAAACACCTGTGG	TATCAAAACA	ORC3L	Origin recognition complex, subunit 3-like (yeast)	6q14.3-q16.1	4	81.6627	34.2039	2.38753			?
TTTCCCTCAAGACTCTC	TTTCCCTCAA				4	81.6627	1.47203	55.476	1	23.8909	3.41815
GTTGCTTTTGAGATAGA	GTTGCTTTTG	VAPA	VAMP (vesicle-associated membrane protein)-associated protein A, 33kDa	18p11.22	4	81.6627	27.019	3.02242			?
TAAATATTGTTCTGCTG	TAAATATTGT	HPN	Hepsin (transmembrane protease, serine 1)	19q11-q13.2	4	81.6627	12.1692	6.7106			?
GTTGTGGCTAATCTGGT	GTTGTGGCTA				4	81.6627	39.5636	2.06409			?
GTTGTGGTTAACCTGGT	GTTGTGGTTA				4	81.6627	19.7414	4.13663	36	860.071	0.0949487
GTTCCAGTGAGGCCAAG	GTTCCAGTGA	LOC285847	FK506 binding protein 5	6p21.3-p21.2	4	81.6627	38.1551	2.14028	1	23.8909	3.41815
GTTGTGGTTAATCTGAT	GTTGTGGTTA				4	81.6627	97.3522	0.838838	36	860.071	0.0949487
GTTCACTGCAGTCTTGA	GTTCACTGCA	ICAM1	Intercellular adhesion molecule 1 (CD54), human rhinovirus receptor	19p13.3-p13.2	4	81.6627	149.99	0.544454	1	23.8909	3.41815
TAAAGATACTTGATAGG	TAAAGATACT				4	81.6627	1.22942	66.4237			?
TAAAGACTCTTGCACGC	TAAAGACTCT	IQGAP2	IQ motif containing GTPase activating protein 2	5q13.3	4	81.6627	23.9721	3.40658			?
TAAACATTGTCAAGCTG	TAAACATTGT	FAM98A	Family with sequence similarity 98, member A	2p22.3	4	81.6627	43.5055	1.87706			?
GTTTAAGTTAAATAAAA	GTTTAAGTTA	IGF1R	Insulin-like growth factor 1 receptor	15q26.3	4	81.6627	59.2444	1.3784	1	23.8909	3.41815
GTTTCAGGAGTTTATTT	GTTTCAGGAG	SIRPA	Signal-regulatory protein alpha	20p13	4	81.6627	23.9088	3.41559			?
GTTTTAGTGAAGCAAAC	GTTTTAGTGA	HNRNPA3	Heterogeneous nuclear ribonucleoprotein A3	2q31.2	4	81.6627	62.7262	1.30189	1	23.8909	3.41815
TTTCGTAGATGGGGTTT	TTTCGTAGAT	YIPF3	Yip1 domain family, member 3	6p21.1	4	81.6627	62.7361	1.30169	1	23.8909	3.41815
TAAATACACAGCGGTGG	TAAATACACA	CASKIN2	CASK interacting protein 2	17q25.1	4	81.6627	16.654	4.90348			?
TACTAATAAAAGAAAGT	TACTAATAAA	C20orf52	Chromosome 20 open reading frame 52	20q11.22	4	81.6627	669.845	0.121913	1	23.8909	3.41815
GTGGGGACGGCTGGAGG	GTGGGGACGG	FBXO2	F-box protein 2	1p36.22	4	81.6627	41.9881	1.9449	2	47.7817	1.70908
TATACTTGGATATGGCG	TATACTTGGA	RXRA	Retinoid X receptor, alpha	9q34.3	4	81.6627	37.755	2.16296	1	23.8909	3.41815
TATAATCTTTATGGCTT	TATAATCTTT	SSBP1	Single-stranded DNA binding protein 1	7q34	4	81.6627	188.559	0.433088			?
TATAACCAATGACTGAC	TATAACCAAT				4	81.6627	32.4432	2.5171			?
GTGGGGCTAGGCTGGGG	GTGGGGCTAG	PPP5C	Protein phosphatase 5, catalytic subunit	19q13.3	4	81.6627	129.186	0.632131	6	143.345	0.569692
GTGGGTGTCCTGGGGCC	GTGGGTGTCC	COBRA1	Cofactor of BRCA1	9q34	4	81.6627	69.8565	1.16901	3	71.6726	1.13938
GTGGGTTGGCTGAGGGT	GTGGGTTGGC	ALDH2	Aldehyde dehydrogenase 2 family (mitochondrial)	12q24.2	4	81.6627	133.917	0.609801	5	119.454	0.683631
GTTCTAAATGGTTTCAG	GTTCTAAATG	NRBP2	Nuclear receptor binding protein 2	8q24.3	4	81.6627	47.5878	1.71604			?
TAGAAACCAGATACACT	TAGAAACCAG				4	81.6627	121.5	0.672119	3	71.6726	1.13938
GTGGACCCTGTGACTGG	GTGGACCCTG	NOSIP	Nitric oxide synthase interacting protein	19q13.33	4	81.6627	90.3968	0.90338	2	47.7817	1.70908
TACCTAATTATGGTACT	TACCTAATTA	CHRDL1	Chordin-like 1	Xq22.3	4	81.6627	31.4699	2.59495			?
TACCCCTTGAACCTGAA	TACCCCTTGA	GIMAP8	GTPase, IMAP family member 8	7q36.1	4	81.6627	18.4176	4.43395			?
TTTCAAGTGGTATTGAA	TTTCAAGTGG	ROCK1	Rho-associated, coiled-coil containing protein kinase 1	18q11.1	4	81.6627	47.4712	1.72026			?
GTGTGAGTGTTGCCCTG	GTGTGAGTGT	PARP10	Poly (ADP-ribose) polymerase family, member 10	8q24.3	4	81.6627	37.5816	2.17294	2	47.7817	1.70908
TACAAACCTGGATTTTT	TACAAACCTG	MT1F	Metallothionein 1F	16q13	4	81.6627	120.366	0.678452	6	143.345	0.569692
GTGTTCCTGGTACAGCT	GTGTTCCTGG				4	81.6627	46.4596	1.75771	1	23.8909	3.41815
TAATGACAATACATACT	TAATGACAAT	FHL1	Four and a half LIM domains 1	Xq26	4	81.6627	78.7294	1.03726			?
TAGGACCTATGAAAATT	TAGGACCTAT	DACH1	Dachshund homolog 1 (Drosophila)	13q22	4	81.6627	2.19699	37.1702			?
TCGGACGTACATCGTTA	TCGGACGTAC				4	81.6627	11.5759	7.05454			?
TCCGCCGCCCTGCTGCG	TCCGCCGCCC	RPS19BP1	Ribosomal protein S19 binding protein 1	22q13.1	4	81.6627	31.6977	2.57629	1	23.8909	3.41815
TTTGGTCTTTTTTTGTT	TTTGGTCTTT	C11orf59	Chromosome 11 open reading frame 59	11q13.4	4	81.6627	159.921	0.510644	5	119.454	0.683631
TCCTCCCTCCCACTTGC	TCCTCCCTCC	PSMB2	Proteasome (prosome, macropain) subunit, beta type, 2	1p34.2	4	81.6627	173.601	0.470403			?
TCCTGAAATAAATATTG	TCCTGAAATA	RAB6A	RAB6A, member RAS oncogene family	11q13.3	4	81.6627	100.007	0.816565	2	47.7817	1.70908
TCTGTTATTGGGTTGTA	TCTGTTATTG	MRPL20	Hypothetical LOC148413	1p36.33	4	81.6627	56.9347	1.43432			?
TCTGCCTATGCACTGAA	TCTGCCTATG	LAMB2	Laminin, beta 2 (laminin S)	3p21	4	81.6627	29.8459	2.73614	1	23.8909	3.41815
TCTGGGAACAGGGACGG	TCTGGGAACA	NMT1	N-myristoyltransferase 1	17q21.31	4	81.6627	33.5339	2.43522			?
TTTTTGTAAAAAGGAAG	TTTTTGTAAA	HDAC7	Histone deacetylase 7	12q13.1	4	81.6627	145.107	0.562775			?
TCGTAACGAGGTGGGCC	TCGTAACGAG	COMMD7	COMM domain containing 7	20q11.21	4	81.6627	144.912	0.563532	3	71.6726	1.13938
TCGTTCAGTGCCCCAGC	TCGTTCAGTG	PARD6G	Par-6 partitioning defective 6 homolog gamma (C. elegans)	18q23	4	81.6627	5.43483	15.0258			?
TTTGTGTCACGAAAAAA	TTTGTGTCAC	CXXC5	CXXC finger 5	5q31.3	4	81.6627	50.4826	1.61764	1	23.8909	3.41815
TCTCAAGTAAGCTTAAA	TCTCAAGTAA	TMEM14A	Transmembrane protein 14A	6p12.1	4	81.6627	20.4971	3.9841			?
TTTGTTTCCACTTTTCC	TTTGTTTCCA				4	81.6627	26.2275	3.11362	1	23.8909	3.41815
TCTGTCCTCAGAGCAGG	TCTGTCCTCA	PTPRF	Protein tyrosine phosphatase, receptor type, F	1p34	4	81.6627	146.7	0.556664	2	47.7817	1.70908
GTGAAACCTCATCTCTA	GTGAAACCTC	BFAR	Bifunctional apoptosis regulator	16p13.12	4	81.6627	98.5033	0.829034	14	334.472	0.244154
TTGTCTGCCTTTGTATA	TTGTCTGCCT	RHBDD2	Rhomboid domain containing 2	7q11.23	4	81.6627	120.384	0.678353	6	143.345	0.569692
TCTTTCTCATATTTCAG	TCTTTCTCAT	COMMD8	COMM domain containing 8	4p12	4	81.6627	29.5633	2.76229			?
TCCCACAAGGCTGCTTG	TCCCACAAGG	RAI14	Retinoic acid induced 14	5p13.3-p13.2	4	81.6627	42.6437	1.915			?
TCCCAGGTGTATGGAGC	TCCCAGGTGT	MORF4L1	Mortality factor 4 like 1	15q24	4	81.6627	59.2279	1.37879			?
GTCTGCGTGCCTTAAGA	GTCTGCGTGC	PSMA1	Proteasome (prosome, macropain) subunit, alpha type, 1	11p15.1	4	81.6627	163.996	0.497954	2	47.7817	1.70908
TCCCCAGAGAGGCACCC	TCCCCAGAGA	ARHGEF16	Rho guanine exchange factor (GEF) 16	1p36.3	4	81.6627	15.6006	5.2346			?
TCCCTGTAGTCGGTAGG	TCCCTGTAGT	NDFIP1	Nedd4 family interacting protein 1	5q31.3	4	81.6627	120.921	0.67534			?
GTGACAGAAGAAGACAA	GTGACAGAAG	EIF4A1	Eukaryotic translation initiation factor 4A, isoform 1	17p13	4	81.6627	531.543	0.153633	9	215.018	0.379795
GTGACACGGGTGACGGG	GTGACACGGG				4	81.6627	6.92148	11.7984			?
TCCCGGCCCGGCCGCGG	TCCCGGCCCG	FAM20B	Major histocompatibility complex, class I, B	6p21.3	4	81.6627	2.49119	32.7806			?
TCCCCTCCCAGAGCTGG	TCCCCTCCCA	BCL3	B-cell CLL/lymphoma 3	19q13.1-q13.2	4	81.6627	106.577	0.766229			?
TCCCCCTTCGGCCCACT	TCCCCCTTCG	DUS1L	Dihydrouridine synthase 1-like (S. cerevisiae)	17q25.3	4	81.6627	67.3207	1.21304			?
TTGTCGATGGGGCCAGA	TTGTCGATGG	DUSP23	Dual specificity phosphatase 23	1q23.2	4	81.6627	73.2335	1.1151	7	167.236	0.488308
GACCCTGACTGGCTCAT	GACCCTGACT	SH3GLB2	SH3-domain GRB2-like endophilin B2	9q34	3	61.247	36.6459	1.67132	1	23.8909	2.56362
AGTGTCTGTGAGAGGCA	AGTGTCTGTG	CYR61	Cysteine-rich, angiogenic inducer, 61	1p31-p22	3	61.247	226.938	0.269884	2	47.7817	1.28181
AACCAGAGGTGCACCTG	AACCAGAGGT	ANAPC7	Anaphase promoting complex subunit 7	12q24.11	3	61.247	52.7891	1.16022			?
GGGTGGGGGAAGAGGGG	GGGTGGGGGA				3	61.247	21.6144	2.83362	2	47.7817	1.28181
GGGTTCCCCGGCAGGGG	GGGTTCCCCG	CENTD2	Centaurin, delta 2	11q13.4	3	61.247	108.445	0.564776	5	119.454	0.512723
GCTCTGACTGCTGTGGG	GCTCTGACTG	TDRD7	Tudor domain containing 7	9q22.33	3	61.247	46.0292	1.33061	1	23.8909	2.56362
GCTGAAGGGGGAGAGGG	GCTGAAGGGG				3	61.247	27.9479	2.19147	1	23.8909	2.56362
AACCCAATCCGGAGAAG	AACCCAATCC				3	61.247	17.8177	3.43742	1	23.8909	2.56362
AGTGGCTGCCCCAACTG	AGTGGCTGCC	C17orf90	Chromosome 17 open reading frame 90	17q25.3	3	61.247	38.2964	1.59929			?
AACCCCCAACTGTATTT	AACCCCCAAC	NPNT	Nephronectin	4q24	3	61.247	1.76733	34.655	1	23.8909	2.56362
GCTCTGCCGTCCTGCCT	GCTCTGCCGT	ZBTB46	Zinc finger and BTB domain containing 46	20q13.33	3	61.247	6.07943	10.0745			?
AGTGCACGTGCCGAGGC	AGTGCACGTG	RPL29	Ribosomal protein L29	3p21.3-p21.2	3	61.247	142.663	0.429313	6	143.345	0.427269
CCTGTAATCCCAGCATT	CCTGTAATCC	SNAPC1	Small nuclear RNA activating complex, polypeptide 1, 43kDa	14q22	3	61.247	50.2892	1.21789	114	2723.56	0.0224879
GAGAACCACCTACCCCT	GAGAACCACC	MAF	V-maf musculoaponeurotic fibrosarcoma oncogene homolog (avian)	16q22-q23	3	61.247	28.2107	2.17105	1	23.8909	2.56362
GCTATCACATCATCTGA	GCTATCACAT	TRIM52	Tripartite motif-containing 52	5q35.3	3	61.247	31.1692	1.96498			?
ACCCCCCCGCCCTCGCG	ACCCCCCCGC	JUND	Jun D proto-oncogene	19p13.2	3	61.247	231.694	0.264345	7	167.236	0.366231
GAGAAACCCCGTCCCTA	GAGAAACCCC	SS18L1	Synovial sarcoma translocation gene on chromosome 18-like 1	20q13.3	3	61.247	6.69379	9.14982	7	167.236	0.366231
AACAGAATATGGCAAAA	AACAGAATAT	EIF3M	Eukaryotic translation initiation factor 3, subunit M	11p13	3	61.247	51.2356	1.1954	1	23.8909	2.56362
GAGAAACCCCGTCTGTA	GAGAAACCCC				3	61.247	5.70099	10.7432	7	167.236	0.366231
GAGAAACCCTGTCTCTA	GAGAAACCCT	VDR	Vitamin D (1,25- dihydroxyvitamin D3) receptor	12q13.11	3	61.247	123.639	0.49537	7	167.236	0.366231
CAGTATATAAATGTGCA	CAGTATATAA	ATP11C	ATPase, class VI, type 11C	Xq27.1	3	61.247	25.9369	2.36138			?
CCTGCACACTCCTCCCC	CCTGCACACT	SPPL2B	Signal peptide peptidase-like 2B	19p13.3	3	61.247	76.1485	0.80431	1	23.8909	2.56362
ACCCACCTGCATTAAAC	ACCCACCTGC	C9orf69	Chromosome 9 open reading frame 69	9q34.3	3	61.247	59.6567	1.02666			?
GGTCAGATGATAGTGAC	GGTCAGATGA	CTR9	Ctr9, Paf1/RNA polymerase II complex component, homolog (S. cerevisiae)	11p15.3	3	61.247	31.9683	1.91586			?
ACCCCACAGAACTTGGC	ACCCCACAGA	SYDE1	Synapse defective 1, Rho GTPase, homolog 1 (C. elegans)	19p13.12	3	61.247	0.851118	71.9607			?
GGTCAGGGAAAATTATT	GGTCAGGGAA	USP46	Ubiquitin specific peptidase 46	4q12	3	61.247	8.25583	7.41864			?
AGGTGAGAGGTATCCTG	AGGTGAGAGG	RBM38	RNA binding motif protein 38	20q13.31	3	61.247	51.6439	1.18595	1	23.8909	2.56362
[truncated: 16,154 more rows]
