# Supplementary material for: A human glomerular SAGE transcriptome database
Source: BMC Nephrol. 2009 Jun 5;10:13. doi: 10.1186/1471-2369-10-13 (PMC2709617; doi:10.1186/1471-2369-10-13)
Supplement: Additional file 2 — SAGE tags observed NlaIII and Sau3A glomerular libraries but enriched less than 10 fold. This dataset represents all Sau3A tags reported by Chabardes-Garonne (9) to be enriched in glomeruli when compared to microdissected nephron segments that were also observed in the current NlaIII anchored library, but for which the corresponding NlaIII tags were enriched less than 10 fold when compared to pooled non-renal tissues and cells. [file 1471-2369-10-13-S2.xls]

## Sheet: Sheet1
Additional File 2. SAGE tags observed NlaIII and Sau3A glomerular libraries but enriched less than 10 fold
Symbol	Location	Gene Name	NlaIII 17nt Tag	Sau3A 10nt Tag	Glom Sau3A TPM	Glom NlaIII TPM	Pool NlaIII 17nt TPM	Kid NlaIII 10nt TPM	Ratio GlomPool	RatioGlomKid
B2M	15q21-q22.2	Beta-2-microglobulin	GTTGTGGTTAATCTGGT	GAGACATGTA	812.018	10228.2	7864.29	860.071	1.30059	11.8923
IGFBP7	4q12	Insulin-like growth factor binding protein 7	CATATCATTAAACAAAT	TGGTACTGTA	225.561	2837.78	1303.29	645.053	2.17739	4.39929
TMSB4X	Xq21.3-q22	Thymosin beta 4, X-linked	TTGGTGAAGGAAGAAGT	AAGTTTAAAT	4804.44	2613.2	2650.08	1098.98	0.986085	2.37785
ANXA2	15q21-q22	Annexin A2	CTTCCAGCTAACAGGTC	AGAATCATGG	1218.03	2266.14	1335.04	47.7817	1.69744	47.4269
SPARC	5q31.3-q32	Secreted protein, acidic, cysteine-rich (osteonectin)	ATGTGAAGAGTTTCACA	TCACAGGCTG	2120.27	1898.66	1688.88	262.8	1.12421	7.22473
ACTN4	19q13	Actinin, alpha 4	TAATATTTTTAAGAAGG	ATGGCGGGGC	473.677	1306.6	556.623	71.6726	2.34737	18.2302
VIM	10p13	Vimentin	TCCAAATCGATGTGGAT	CTGCTGGCCG	1443.59	1245.36	1405.03	119.454	0.886356	10.4254
APOD	3q26.2-qter	Apolipoprotein D	CCCTACCCTGTTACCTT	TTGGCAAGAA	338.341	1224.94	538.289	0	2.27562	?
TM4SF1	3q21-q25	Transmembrane 4 L six family member 1	GGGACGAGTGACGGCAG	AGCATCATTG	383.453	1082.03	907.571	47.7817	1.19223	22.6453
LGALS1	22q13.1	Lectin, galactoside-binding, soluble, 1 (galectin 1)	GCCCCCAATAAAGGCAG	AAATGTGTGG	2030.04	877.874	2060.62	47.7817	0.426023	18.3726
S100A6	1q21	S100 calcium binding protein A6	CCCCCTGGATCAGGCCA	CAGAAGGAGC	676.682	775.795	701.869	310.581	1.10533	2.49788
AHNAK	11q12.2	AHNAK nucleoprotein	ATTAAGAAAATTTCCAG	TGTTCAAACA	270.673	775.795	389.735	0	1.99057	?
AES	19p13.3	Amino-terminal enhancer of split	CACGCAATGCTAGCTGC	TCTACAGAGA	248.117	551.223	454.81	47.7817	1.21199	11.5363
TMSB10	2p11.2	Thymosin beta 10	GGGGAAATCGCCAGCTT	CTGGAGGATT	631.569	510.392	1563.36	1027.31	0.326471	0.496825
GJA1	6q21-q23.2	Gap junction protein, alpha 1, 43kDa	TGTTCTGGAGAGTGTTC	ATGTGTTCTG	180.448	510.392	1450.38	47.7817	0.351903	10.6817
IGFBP5	2q33-q36	Insulin-like growth factor binding protein 5	ACAAAGCATTTATTTAA	TTTGTCTTTT	3496.19	489.976	297.473	310.581	1.64713	1.57761
ANXA1	9q12-q21.2	Annexin A1	AGAAAGATGTCTATGTA	AGAAGACTTT	338.341	469.56	964.69	47.7817	0.486747	9.82719
MGP	12p13.1-p12.3	Matrix Gla protein	GTTTATGGATACAATGC	CGAGAACGCT	541.345	449.145	375.915	119.454	1.1948	3.75997
TOMM7	7p15.3	Translocase of outer mitochondrial membrane 7 homolog (yeast)	GAAGATGTGTGCTCTGG	TTGTACTAAC	248.117	428.729	443.517	215.018	0.966657	1.99392
TIMP2	17q25	TIMP metallopeptidase inhibitor 2	TCTCTGATGCTTTGTAT	CACACACGTT	203.004	347.066	272.967	23.8909	1.27146	14.5272
ITGB1	10p11.2	Integrin, beta 1	TGAAGTTATACTGTGGC	TACAAAGGCC	473.677	326.651	471.248	23.8909	0.693161	13.6726
FLNA	Xq28	Filamin A, alpha (actin binding protein 280)	GCCCAAGGACCCCCTGC	CTGGTGAAGC	157.892	306.235	300.392	95.5635	1.01945	3.20452
TIMP1	Xp11.3-p11.23	TIMP metallopeptidase inhibitor 1	GAGAGTGTCTGCGGATA	AAGATGACCA	360.897	183.741	275.342	47.7817	0.667319	3.84542
APOL1	22q13.1	Apolipoprotein L, 1	AAAGCAGTTTAGCATTG	TCTAGAGCTG	203.004	183.741	103.464	0	1.7759	?
C12orf62	12q13.13	Chromosome 12 open reading frame 62	GTTTCTCTGGTTCTGCC	GCTCCAATAA	586.457	163.325	159.311	71.6726	1.0252	2.27877
UBE1L	3p21	Ubiquitin-like modifier activating enzyme 7	TGGACTTTGTGGTAGCG	CCAAGCCCTG	180.448	122.494	50.2278	0	2.43877	?
TXNIP	1q21.1	Brain-expressed HHCPA78 homolog VDUP1, Thioredoxin interacting protein	TTTTTGTATTATGTATC	AAGATGCCCA	473.677	122	217	0	0.562212	?
A2M	12p13.3-p12.3	Alpha-2-macroglobulin	TCTTGATTTACCTTGAT	TTGGAAATGC	924.798	102.078	84.0859	95.5635	1.21398	1.06817
TIMP3	22q12.1-q13.2	TIMP metallopeptidase inhibitor 3	TTATTTATGAATTTTAT	TCGAACCCTG	406.009	102.078	109.718	47.7817	0.930366	2.13635
FKBP9	7p11.1	FK506 binding protein 9-like	GAATAAATGTTGGAAAG	TTTTCTGATA	315.785	102.078	53.6589	23.8909	1.90236	4.27269
RPS14	5q31-q33	Ribosomal protein S14	TCACTGATCTTTCTGGC	TTTCTGGCAA	203.004	102.078	195.07	0	0.523291	?
KLF2	19p13.13-p13.11	Kruppel-like factor 2 (lung)	TAGCCGGGACGCCCCCG	GAGGCTTGTG	180.448	102.078	131.369	0	0.777035	?
BCAR3	1p22.1	Breast cancer anti-estrogen resistance 3	AATGAAAATACATCTTT	AGCAAATTTA	180.448	102.078	50.8791	0	2.00629	?
FAT1	4q35	FAT tumor suppressor homolog 1 (Drosophila)	ACACAGTTTTTATAGTG	AGATACATGA	157.892	102.078	44.6867	23.8909	2.28431	4.27269
PAIP2	5q31.2	Poly(A) binding protein interacting protein 2	GCTTGATGTGAAGACAG	TTGTGGTCAA	157.892	102.078	163.072	0	0.625973	?
ATP6V1G1	9q32	ATPase, H+ transporting, lysosomal 13kDa, V1 subunit G1	TATATCAGTGTTGACTT	TAGTTTAAAA	315.785	81.6627	72.2235	71.6726	1.13069	1.13938
TGFBR2	3p22	Transforming growth factor, beta receptor II (70/80kDa)	TATTAAAATAGGAATGT	CCCAGGTAAG	270.673	81.6627	70.3466	0	1.16086	?
TNFAIP2	14q32	Tumor necrosis factor, alpha-induced protein 2	ACTCAGCCCGGCTGATG	CAGGTTTTTA	270.673	81.6627	140.726	0	0.580297	?
FHL1	Xq26	Four and a half LIM domains 1	TAATGACAATACATACT	ACCTACTTAC	248.117	81.6627	78.7294	0	1.03726	?
EIF4G2	11p15	Eukaryotic translation initiation factor 4 gamma, 2	CCCTGATTTTATATACT	AGTTTTGAGA	225.561	81.6627	269.294	167.236	0.303248	0.488308
POSTN	13q13.3	Periostin, osteoblast specific factor	GGAAGCTAAGTTATAAA	TAGAAGACGA	157.892	81.6627	149.48	23.8909	0.54631	3.41815
ISG15	1p36.33	ISG15 ubiquitin-like modifier	AATCTGCGCCTGCGGGG	AAGGGCCGGA	383.453	61.247	122.766	47.7817	0.498893	1.28181
IFITM1	11p15.5	Interferon induced transmembrane protein 1 (9-27)	ACCATTGGATTCATCCT	AACATCCACA	315.785	61.247	241.569	23.8909	0.253538	2.56362
EID1	15q21.1-q21.2	EP300 interacting inhibitor of differentiation 1	CACCAGCATTGGAGATA	TATAAATCAA	315.785	61.247	204.145	0	0.300017	?
C1S	12p13	Complement component 1, s subcomponent	ACTGAAAGAAGACACGA	ATTCTCAGTA	270.673	61.247	82.0014	23.8909	0.746902	2.56362
RBMS1	2q24.2	RNA binding motif, single stranded interacting protein 1	AAGGAAGATTTGGATCC	ACTGGAGTTC	157.892	61.247	33.93	23.8909	1.8051	2.56362
ADD3	10q24.2-q24.3	Adducin 3 (gamma)	GGTTATTTAGTTTAACT	TCACTAACTA	203.004	61.247	28.6074	0	2.14095	?
RBMS1	2q24.2	RNA binding motif, single stranded interacting protein 1	AAGGAAGATTTGGATCC	AGATTGTTAG	180.448	61.247	33.93	23.8909	1.8051	2.56362
SRGN	10q22.1	Serglycin	GCCATAAAATGGCTTTA	TGGGAGTGGC	157.892	61.247	206.697	0	0.296313	?
MAFB	20q11.2-q13.1	V-maf musculoaponeurotic fibrosarcoma oncogene homolog B	TAAAATAAGGGATCAAT	AATTTCAAAC	157.892	61.247	62.9547	0	0.972874	?
SOCS3	17q25.3	Suppressor of cytokine signaling 3	CCTCCCAGCTGAGCACT	AGTGACAATT	270.673	40.8313	80.0079	0	0.510341	?
NQO1	16q22.1	NAD(P)H dehydrogenase, quinone 1	TTATCAAATCTGGGTAT	AAAGCTAGAA	248.117	40.8313	82.1855	95.5635	0.496819	0.427269
SFRS7	2p22.1	Splicing factor, arginine/serine-rich 7, 35kDa	TAGCTAATATTTTTTGG	TGGATTACTA	203.004	40.8313	46.5171	0	0.877769	?
SCA2	12q24.1	Ataxin 2	AACACATCAGCTAGCAA	ACTGTCTACA	180.448	40.8313	19.738	0	2.06866	?
C3orf37	3q21.3	Chromosome 3 open reading frame 37	CCTTACCCAGCTGGGAA	TGGTACTCCT	157.892	40.8313	34.5346	0	1.18233	?
GNG11	7q21	Guanine nucleotide binding protein (G protein), gamma 11	ACACTTCTTTCAGTATA	CTCTAGTAAA	157.892	40.8313	125.246	119.454	0.326008	0.341815
BNIP3L	8p21	BCL2/adenovirus E1B 19kDa interacting protein 3-like	TATAACTTGTAGCTATA	AGGTTAGCAA	157.892	40.8313	106.845	0	0.382155	?
MPP5	14q23.3	Membrane protein, palmitoylated 5 (MAGUK p55 subfamily member 5)	GCCTAAGAAATAAGGAT	AATAAGGAAT	203.004	40.8313	22.0471	0	1.852	?
STAP1	3q21.3	signal transducing adaptor family member 1	TTAATATATGCAACCAA	AACCTGGCCA	1443.59	20.4157	192.545	0	0.106031	?
RNF7	3q22-q24	Ring finger protein 7	CTTATGGTTGATCAGTT	AGTTAAAAAA	631.569	20.4157	142.32	23.8909	0.143449	0.854538
EDG1	1p21	Sphingosine-1-phosphate receptor 1	GTTGTATTTTGTTGTGT	ATTTTGCACA	203.004	20.4157	14.0838	23.8909	1.44959	0.854538
PCDHGB6	5q31	Protocadherin gamma subfamily A, 12	GACAAAGCTTGACACAT	CTTTGTCTTT	203.004	20.4157	21.2603	0	0.960272	?
CCL2	17q11.2-q12	Chemokine (C-C motif) ligand 2	GTACTAGTGTTTTTTAG	TGTGCTGACC	180.448	20.4157	142.117	0	0.143654	?
LYZ	12q15	Lysozyme (renal amyloidosis)	ATGTAAAAAATACAAAC	TTAGGCAAAA	157.892	20.4157	1218.9	23.8909	0.0167493	0.854538
RGS10		Regulator of G-protein signaling 10	ATGGCTAAGCTAACATA	TTTAATCTCA	157.892	20.4157	71.4649	0	0.285674	?
VCP	9p13.3	Valosin-containing protein	TTGTAAAAGGACAATAA	ACTTACAGTT	157.892	20.4157	152.012	23.8909	0.134303	0.854538
PCNP	3q12.3	PEST proteolytic signal containing nuclear protein	AATTTAACTTACTTTAA	AAGTAAGCCT	157.892	20.4157	61.3416	0	0.332819	?
DHX9	1q25	DEAH (Asp-Glu-Ala-His) box polypeptide 9	CTATGTGTTACGTGTTT	TCTTAAAAAT	157.892	20.4157	114.292	0	0.178627	?
