# Supplementary material for: A human glomerular SAGE transcriptome database
Source: BMC Nephrol. 2009 Jun 5;10:13. doi: 10.1186/1471-2369-10-13 (PMC2709617; doi:10.1186/1471-2369-10-13)
Supplement: Additional file 3 — Transcripts identfied for SAGE tags enriched 30 fold or more in Glomeruli compared to pooled SAGE libraries from diverse tissues and cells. The gene symbol and gene name are shown for each tag sequence. Where available, the corresponding short Sau3A SAGE tag (Ref 9) is shown. SAGE tag frequencies are shown as Tags per Million (TPM). Sau3A TPM is derived from Ref 9. Enrichment in glomeruli relative to pooled libraries (G:P) and relative to whole kidney (G:K) is shown for each tag. [file 1471-2369-10-13-S3.xls]

## Sheet: Sheet1
TABLE 1
				G:TPM	G:TPM	P:TPM	K:TPM	Ratio	Ratio	Link	Link
Symbol	Gene Name	NlaIII long Tag	Sau3A Tag	Sau3A	NlaIII	NlaIII	NlaIII	G : P	G : K	SAGE Genie	Ref
NPHS2	Nephrosis 2, idiopathic, steroid-resistant (podocin)	TTTCCGTGACTCATCTA	CCTCACTGAA	1533.81	2286.55	0	47.7817	Infinity	47.8542	NPHS2	Ref:NPHS2
SOST	Sclerosteosis	ACATATGAAAGCCTGCA	TCGAGGAGAC	157.892	82	0	0	Infinity		SOST
MME	Membrane metallo-endopeptidase	CTGCAGTGTTCGAGTGG	TATAAAGCGA	270.673	102.078	0.02296	0	4445.91		MME	Ref:MME
CLIC5	Chloride intracellular channel 5	AATCTGAACCAATTACC	CAGTCATCTG	1037.58	3593.16	4.99644	23.8909	719.143	150.399	CLIC5	Ref:CLIC5
NPHS1	Nephrosis 1, congenital, Finnish type (nephrin)	TAAACATAAGTATGCTC			1041.2	1.89488	0	549.48		NPHS1	Ref:NPHS1
TCF21	Transcription factor 21	CGAGTGCTGAGCAAGGC	ATAGGATAGC	451.121	816.627	1.58889	0	513.96		TCF21	Ref:TCF21
CDKN1C	Cyclin-dependent kinase inhibitor 1C (p57, Kip2)	CCGCTGCGGGGCCCTGG	AGCGCCTGAG	383.453	489.976	0.96889	0	505.709		CDKN1C	Ref:CDKN1C
DDN	Dendrin	TGAACTTGGCCACATCA			306.235	0.821179	0	372.921		DDN	Ref:DDN
THYMU2010816	CDNA FLJ36413 fis, clone THYMU2010816	TATCACTGGGGAGGGAA	ATTAGTCAAT	203.004	449.145	1.57523	0	285.129		THYMU2010816
FLJ22271	CDNA: FLJ22271 fis, clone HRC03191	GCTTTGTCGCAACGCTC			81.6627	0.310106	0	263.338		FLJ22271
PTPRO	Protein tyrosine phosphatase, receptor type, O	GATATACAACAGAAAAC	AACTGTGTAA	225.561	755.38	3.5196	0	214.621		PTPRO	Ref:PTPRO
FGF1	Fibroblast growth factor 1 (acidic)	TAAAGGCCTTTAATAAG	TTCTTAGAAG	473.677	102.078	0.485766	23.8909	210.139	4.27269	FGF1	Ref:FGF1
PTHR1	Parathyroid hormone receptor 1	TGACCAGGCGCTGGGGG			1143.28	8.11647	95.5635	140.859	11.9635	PTHR1	Ref:PTHR1
CLDN5	Claudin 5	GTAGGCGGCTGCCTCTT			81.6627	0.644826	0	126.643		CLDN5
LRRC2	Leucine rich repeat containing 2	GGACTGCACTCCAGCCT			81.6627	0.756436	0	107.957		LRRC2
AL049990	MRNA; cDNA DKFZp564G112 (from clone DKFZp564G112)	ACTTGGAAATAAACAAA			142.91	1.36266	0	104.875		AL049990
HTRA1	HtrA serine peptidase 1	ACCGACAGGCCAAAGGA	CGCAGGCAGA	1398.48	142.91	1.36576	0	104.637		HTRA1
FAM65A	Family with sequence similarity 65, member A	GCTGCTGTCAGCACCCA	AGGCTGTTGT	315.785	204.157	2.06286	0	98.9677		FAM65A
SEMA3G	Semaphorin 3G	ACTGCCCCTGAGCTCTG			673.717	7.14264	23.8909	94.3232	28.1998	SEMA3G
SPOCK1	Sparc/osteonectin, cwcv and kazal-like domains proteoglycan 1	AGAATACCTTAATACTG	TTTAATACTT	225.561	122.494	1.32579	0	92.3931		SPOCK1
CRB2	Crumbs homolog 2 (Drosophila)	TGCAGCAGTGGCAGCCT			367.482	4.11771	0	89.2442		CRB2
ENPEP	Glutamyl aminopeptidase (aminopeptidase A)	GCCTGGAATTGGATACA	ATATGAATTA	631.569	142.91	1.80135	95.5635	79.3348	1.49544	ENPEP	Ref:ENPEP
SLC45A1	Solute carrier family 45, member 1	GGCGTGGACATCTCTCT			142.91	1.84741	0	77.3566		SLC45A1
TNNT2	Troponin T type 2 (cardiac)	ATGCATTTTGGGGGTTA	TGCTCCTCGC	338.341	183.741	2.40273	23.8909	76.4716	7.69085	TNNT2
CD34	CD34 molecule	GGACCAGGTCTTGGAGC			102.078	1.35694	23.8909	75.2269	4.27269	CD34	Ref;CD34
EFNB1	Ephrin-B1	AGGGAAGAGGAAAGTGC			102.078	1.50257	0	67.936		EFNB1	Ref:EFNB1
IL1RL1	Interleukin 1 receptor-like 1 (ST2 Protein)	AGGGCAGGGACATCATC	TTTGTAGACT	157.892	81.6627	1.26824	0	64.3906		IL1RL1
ST6GALNAC3	ST6 (alpha-N-acetyl-neuraminyl-2,3-beta-galactosyl-1,3)-N-acetylgalactosaminide alpha-2,6-sialyltransferase 3	TGATGCCCTTGAACACC			285.819	4.5222	0	63.2037		ST6GALNAC3	Ref:ST6GALNAC3
NTNG1	Netrin G1	TGTAACAGCCCCCTCTA			102.078	1.6165	0	63.1479		NTNG1
SPOCK2	Sparc/osteonectin, cwcv and kazal-like domains proteoglycan 2	CATAAAGGAAATCAAAT	TGGTAGGTTG	248.117	1122.86	18.439	0	60.8961		SPOCK2
ABLIM2	Actin binding LIM protein family, member 2	ACACGCCAAGTCCCGTT			122.494	2.04971	0	59.7615		ABLIM2	Ref:ABLIM2
MGC16291	Hypothetical protein MGC16291	TGGGTCAAACTCTGAAA			122.494	2.10929	23.8909	58.0735	5.12723	MGC16291
BCAM	Basal cell adhesion molecule (Lutheran blood group)	CCCGCCCCCGCCTTCCC	ACGTGGTATC	631.569	3205.26	55.2572	788.399	58.0062	4.06553	BCAM	Ref:BCAM
TPPP3	Tubulin polymerization-promoting protein family member 3	GTGACCCCAAGGCCAGT			81.6627	1.42157	0	57.4456		TPPP3
C4orf31	Chromosome 4 open reading frame 31	TACATAAAATTAAAGAG	TAATCTAAGT	225.561	428.729	7.51612	0	57.0413		C4orf31
GJA5	Gap junction protein, alpha 5, 40kDa	GACCATTCCTCGGAGTA	AATCTTTGAT	203.004	122.494	2.22598	23.8909	55.0291	5.12723	GJA5	RefGJA5
ITGB8	Integrin, beta 8	TCTTGTATCAATGGCAG			632.886	12.1642	0	52.0283		ITGB8	Ref:ITGB8
TSPAN2	Tetraspanin 2	CCAAGGCACTGAATTAA			142.91	2.9224	0	48.9015		TSPAN2
WT1	Wilms tumor 1	CTGGTATATGGCTTCAA	TTACAAGATA	406.009	142.91	2.94103	0	48.5918		WT1	Ref:WT1
COL4A3	Collagen, type IV, alpha 3 (Goodpasture antigen)	TGCATTATTTTCCAGAT			122.494	2.53236	0	48.3715		COL4A3	REF:COL4A3
ALS2CL	ALS2 C-terminal like	CGATGCTGACGGGACCC			796.211	16.855	0	47.2388		ALS2CL
PLCE1	Phospholipase C, epsilon 1	AACGAACGTGGCTGTAT			163.325	3.57015	0	45.7474		PLCE1	Ref:PLCE1
WFS1	Wolfram syndrome 1 (wolframin)	ACCCTCCTGTCCAGCAG			204.157	4.48619	0	45.5078		WFS1
PCOLCE2	Procollagen C-endopeptidase enhancer 2	ATGGAGGTATGAGGCCT	TATGTTCTCT	270.673	408.313	9.03846	23.8909	45.1751	17.0908	PCOLCE2
MRGPRF	MAS-related GPR, member F	AGGACCCACTGGGCAGC	CTCTTAAGGC	315.785	326.651	7.60092	0	42.9751		MRGPRF
SPTB	Spectrin, beta, erythrocytic	CAATCTGGGGCTGGCCC			81.6627	1.93624	0	42.1758		SPTB	Ref:SPTB
ATP10A	ATPase, class V, type 10A	TCCTCTGCGCCAGGGGA			204.157	4.99033	0	40.9104		ATP10A
USHBP1	Usher syndrome 1C binding protein 1	TCATAAACTGTCCTGGA			122.494	3.09306	0	39.6029		USHBP1
MAP6	Microtubule-associated protein 6	TACAGTAGTCTTGCTGG			326.651	8.3354	0	39.1883		MAP6
NFASC	Neurofascin homolog (chicken)	AGCAATGAAAAGGCCAA			183.741	4.7026	0	39.0722		NFASC
PLA2R1	Phospholipase A2 receptor 1, 180kDa	AATTTTGCAAAAAGGAA			81.6627	2.09541	0	38.9722		PLA2R1
C1QL1	Complement component 1, q subcomponent-like 1	CGCGGCGGCGACGGCAC			183.741	4.72576	23.8909	38.8808	7.69085	C1QL1
TMEM178	Transmembrane protein 178	CTTGTTAAATTTTAATG			102.078	2.64585	23.8909	38.5806	4.27269	TMEM178
TP53I11	Tumor protein p53 inducible protein 11	TACCCCAAGGCCTGATG			102.078	2.72644	0	37.4402		TP53I11
SYNPO	Synaptopodin	ATATTAGGAAGTCGGGG	CATTTCTACC	518.789	592.054	15.8483	0	37.3575		SYNPO	Ref:SYNPO
DACH1	Dachshund homolog 1 (Drosophila)	TAGGACCTATGAAAATT			81.6627	2.19699	0	37.1702		DACH1
TTMA	Two transmembrane domain family member A	CTTTATTGAGTGTTATC			224.572	6.10088	0	36.8098		TTMA
FABP1	Fatty acid binding protein 1, liver	ACATTGGGTGACATTGT			102.078	2.89466	23.8909	35.2644	4.27269	FABP1
RAMP3	Receptor (G protein-coupled) activity modifying protein 3	AGCTTGTGGCCTCTATC			1000.37	29.2988	0	34.1436		RAMP3
EMCN	Endomucin	CTACTTTGTACATATAA	TTTTCTTTAA	360.897	449.145	13.3908	0	33.5413		EMCN
RAPGEF3	Rap guanine nucleotide exchange factor (GEF) 3	AGGAGGGGCTGGGACTG			183.741	5.56709	71.6726	33.0048	2.56362	RAPGEF3
FAM20B	Major histocompatibility complex, class I, B	TCCCGGCCCGGCCGCGG			81.6627	2.49119	0	32.7806		FAM20B
NPNT	Nephronectin	GTAAAGGTATAAGCCTT	CATTTTTAAT	383.453	285.819	8.87663	0	32.1991		NPNT	Ref:NPNT
UACA	Uveal autoantigen with coiled-coil domains and ankyrin repeats	AGTTCTGTTTCACAAGT			81.6627	2.56633	0	31.8208		UACA
KLK7	Kallikrein-related peptidase 7	AGCCACCACGGCCAGCC			592.054	18.8702	95.5635	31.375	6.1954	KLK7
LIMS2	LIM and senescent cell antigen-like domains 2	CAGATGGAGGCCTCTGG			775.795	25.0562	23.8909	30.9622	32.4725	LIMS2
TYRO3	TYRO3 protein tyrosine kinase	GGGCGGGTCCTAGCTGT			1143.28	37.2056	71.6726	30.7286	15.9514	TYRO3
