# Supplementary material for: A human glomerular SAGE transcriptome database
Source: BMC Nephrol. 2009 Jun 5;10:13. doi: 10.1186/1471-2369-10-13 (PMC2709617; doi:10.1186/1471-2369-10-13)
Supplement: Additional file 4 — Transcripts name for SAGE tags enriched 10 - 25 fold in Glomeruli compared to pooled SAGE libraries. The gene symbol and gene name are shown for each unique NlaIII-anchored long SAGE tag sequence. Where available, the corresponding short Sau3A SAGE tag (Ref 9) is shown. SAGE tag frequencies are shown as Tags per Million (TPM). Sau3A TPM is derived from Ref 9. Enrichment in glomeruli relative to pooled libraries (G:P) and relative to whole kidney (G:K) is shown for each. tag. [file 1471-2369-10-13-S4.xls]

## Sheet: Sheet1
TABLE 2
				G:TPM	G:TPM	P:TPM	K:TPM	Ratio	Ratio	Link	Link
Symbol	Gene Name	NlaIII long Tag	Sau3A Tag	Sau3A	NlaIII	NlaIII	NlaIII	G : P	G : K	SAGE Genie	Ref
COL4A4	Collagen, type IV, alpha 4	TAACTTTTGCAAGATGC			122.494	4.28787	0	28.5676		COL4A4	Ref:COL4A4
AQP1	Aquaporin 1	AGCTCCTGATCAGAGGC			102.078	3.73794	0	27.3087		AQP1	AQP1
NPR1	Natriuretic peptide receptor A/guanylate cyclase A	AGCAGAGACAATTAAAA			163.325	6.02765	23.8909	27.096	6.83631	NPR1	NPR1
PTGDS	Prostaglandin D2 synthase 21kDa	ACGGAACAATAGGACTC	CCGGCCAGCC	5323.23	2368.22	87.8838	23.8909	26.9471	99.1265	PTGDS
CRHBP	Corticotropin releasing hormone binding protein	AATAAATACATTCAGAA	ATAGTTCTAA	654.126	285.819	10.7206		26.6607		CRHBP
TNNI1	Troponin I type 1 (skeletal, slow)	AGGCACCTGGGGCTTCT	TGCGGGCCAA	157.892	204.157	7.80111	23.8909	26.1702	8.54538	TNNI1
ODZ2	Odz, odd Oz/ten-m homolog 2	ACAGTCACCACGAGGAG			122.494	4.79776		25.5315		ODZ2
EPAS1	Endothelial PAS domain protein 1	GAACTTTTCTGTAATGG			81.6627	3.36628	47.7817	24.259	1.70908	EPAS1
PODXL	Podocalyxin-like	GAGGACACAGATGACTC	ATATATGTCT	2323.27	3368.58	141.29	48	23.8417	70.1788	PODXL	Ref:PODXL
TMEM204	Transmembrane protein 204	CGTGCGAGACACGTGTG			204.157	8.74093		23.3564		TMEM204
SMAD6	SMAD family member 6	TCTCCGGACGCCACCAA			163.325	6.99798		23.3389		SMAD6	Ref:Samd6
CLEC3B	C-type lectin domain family 3, member B	ACCGGCGCCCGCATCGC	GTGTAGCCGG	360.897	367.482	15.7555	71.6726	23.324	5.12723	CLEC3B
IFITM3	Interferon induced transmembrane protein 3	AACCCCTGCTGCCTGGG			102.078	4.44578		22.9607		IFITM3
HOXA7	Homeobox A7	GTATGTTGTCTTGAGTT			81.6627	3.81085		21.429		HOXA7
CHI3L1	Chitinase 3-like 1 (cartilage glycoprotein-39)	GTATGGGCCCTGGACCT	CCCAAGCCTG	563.901	1020.78	47.785		21.362		CHI3L1
FRY	Furry homolog (Drosophila)	TGAACTTGTTGCACTGC			408.313	19.2267		21.2367		FRY
PEA15	Phosphoprotein enriched in astrocytes 15	TCTGCCCTTTTTTGTGG			125	6	24	20.61	5.13	PEA15
ZNF250	Zinc finger protein 250	TGGAACCACAAGCAGCC			142.91	7.0229		20.3491		ZNF250
TGFBR3	Transforming growth factor, beta receptor III	GCAAATCCTGTCGGTCT	CTCCTGTCTA	180.448	122.494	6.0358		20.2946		TGFBR3
IGFBP5	Insulin-like growth factor binding protein 5	GAGTACGTTGACGGGGA	TTTGTCTTTT	3496.19	367.482	18.3541		20.0217		IGFBP5	Ref:IGFBP5
FCN3	Ficolin (collagen/fibrinogen domain containing) 3	GACACCGAGGGGGGCGG	GTCAGCCACC	180.448	714.548	36.331	47.7817	19.6677	14.9544	FCN3
LRRC32	Leucine rich repeat containing 32 (GARP gene)	TTGCATACCCTGACCCC	TTTGAAAACA	180.448	20.4157	1.06485		19.1724		LRRC32
NOSTRIN	Nitric oxide synthase trafficker	CCACACGCAGATTCACT	TTTGAATGGG	157.892	61.247	3.20376		19.1172		NOSTRIN	Ref:Nostrin
HTRA1	HtrA serine peptidase 1	TTTCCCTCAAAGACTCT			1408.68	73.9634	23.8909	19.0457	58.9631	HTRA1
ITGA1	Pelota homolog (Drosophila)	TGCCAGGTGCAGTCACA			122.494	6.47671	23.8909	18.913	5.12723	ITGA1
TNNC1	Troponin C type 1 (slow)	TCCTCAACCCCAAATCC			183.741	10.6492		17.254		TNNC1
DOPEY2	Dopey family member 2	AGAATTGCTTGAACCCA			1347.43	79.0921	262.8	17.0363	5.12723	DOPEY2
FOXC1	Forkhead box C1	AGCCTGTACGCGGCCGG	ATTGTTAAAG	518.789	244.988	14.6546	23.8909	16.7175	10.2545	FOXC1
CEP3	CDC42 effector protein (Rho GTPase binding) 3	ATGCTTCTGCAGAGACT	TTGGGCCCTC	225.561	163.325	9.84892		16.5831		CEP3
BGN	Biglycan	GCCTGTCCCTCCAAGAC	GAGAACGGGA	157.892	775.795	47.5131	71.6726	16.328	10.8242	BGN	Ref:BGN
MAGI2	Membrane associated guanylate kinase	TATTAATAGTCACAGAA			102.078	6.51189		15.6757		MAGI2
AIF1L	Allograft inflammatory factor 1-like	GGAGTGTGCGTGGACTG			1572	102	334	15.43	4.7	C9orf58
KCNH3	Potassium voltage-gated channel, subfamily H, member 3	TGCCCCTGCCTCTACCT			163.325	10.8423		15.0637		KCNH3
PARD6G	Par-6 partitioning defective 6 homolog gamma (C. elegans)	TCGTTCAGTGCCCCAGC			81.6627	5.43483		15.0258		PARD6G
TM4SF18	Transmembrane 4 L six family member 18	CAAGTATACCACCCTTC			81.6627	5.43587		15.0229		TM4SF18
TENC1	Tensin like C1 domain containing phosphatase (tensin 2)	AATAGGGGAAAAAAGAG	ACATGAATAG	518.789	530.807	36.5319		14.53		TENC1	Ref:TENC1
DPP6	Dipeptidyl-peptidase 6	ACATTTGGTTAAAAAAA			81.6627	5.63234		14.4989		DPP6
NES	Nestin	TGCTGACTCCCCCCATC			2000.73	138.413	71.6726	14.4548	27.9149	NES	Ref:NES
ADORA1	Adenosine A1 receptor	TGACTAATAAAAAACTG			81.6627	5.87132		13.9087		ADORA1	Ref:ADORA1
VEGFA	Vascular endothelial growth factor A	TTTCCAATCTCTCTCTC	CCCTGGCTCC	248.117	1449.51	108.951	23.8909	13.3043	60.6722	VEGFA	Ref:VEGFA
ZNF135	Zinc finger protein 135	GGGAAACTCCATCTCTA			102.078	7.79499		13.0954		ZNF135
SLC48A1	Solute carrier family 48 (heme transporter), member 1	GTGCATCAGAGCGGGAA			81.6627	6.34703		12.8663		SLC48A1
FARP1	FERM, RhoGEF (ARHGEF) and pleckstrin domain protein 1	GGGTAGTGTCAGTCGGA			122.494	9.70628	71.6726	12.6201	1.70908	FARP1
C1orf115	Chromosome 1 open reading frame 115	TCGAAGATTCACTGGGA			102.078	8.17714	23.8909	12.4834	4.27269	C1orf115
DAG1	Dystroglycan 1 (dystrophin-associated glycoprotein 1)	CAGAGACGTGGCTGGCC			1286.19	103.727	47.7817	12.3998	26.918	DAG1	Ref:DAG1
PPAP2A	Phosphatidic acid phosphatase type 2A	AAACACCAACAACTGGG	CAGATTGGTC	248.117	285.819	23.4998		12.1626		PPAP2A	Ref:PPA2A
SEMA3B	Semaphorin 3B	TGCCGCCCGCAGCCTGC			612.47	50.3652	71.6726	12.1606	8.54538	SEMA3B
CDC14A	CDC14 cell division cycle 14 homolog A (S. cerevisiae)	TATTTTGTTATGAATAG			142.91	11.8255	23.8909	12.0849	5.98177	CDC14A
CIRBP	Cold inducible RNA binding protein	TGCCCGGGGAATGTTCC			81.6627	6.78731		12.0317		CIRBP
CSRP1	Cysteine and glycine-rich protein 1	CAGGCGGGGTCCTAGGA			81.6627	6.8749		11.8784		CSRP1
FAM20C	Family with sequence similarity 20, member C	CGCCCGTCGTGAATTCA			367.482	31.2583	119.454	11.7563	3.07634	FAM20C
CLEC16A	C-type lectin domain family 16, member A	CTTCGTGGGTACTGAAC			122.494	10.4853	23.8909	11.6825	5.12723	CLEC16A
INF2	Inverted formin, FH2 and WH2 domain containing	TCCAGCCCCTGAAGTTG			183.741	15.8805	47.7817	11.5702	3.84542	INF2
BMP7	Bone morphogenetic protein 7	TGGAACCCGGTCTTGTG			204.157	17.6988		11.535		BMP7	Ref:BPM7
ZDHHC6	Zinc finger, DHHC-type containing 6, transmembrane protein 4	TGGTACTTCTCTTTTCC	AATGGATGTT	1127.8	592.054	51.3353		11.5331		ZDHHC6
PPAP2B	Phosphatidic acid phosphatase type 2B	ATGTAGGTGCCACCCAC	AACCACATGC	654.126	183.741	15.9854	119.454	11.4943	1.53817	PPAP2B	Ref:PPA2B
TXNIP	Thioredoxin interacting protein	AGAAACTAGAGGGCAGG			102.078	8.94788		11.4081		TXNIP
ITGA3	Integrin, alpha 3	GTACTGTAGCAGGGGAA	CTCCACAGAG	180.448	816.627	72.1445	23.8909	11.3193	34.1815	ITGA3	Ref:ITGA3
C19orf63	Chromosome 19 open reading frame 63	AAAGAGTCGGGGCTGGA			81.6627	7.26922	47.7817	11.234	1.70908	C19orf63
IGFBP2	Insulin-like growth factor binding protein 2, 36kDa	GCCTGTACAACCTCAAA	CAGGGAGCCC	879.686	1796.58	161.362	95.5635	11.1338	18.7998	IGFBP2	Ref:IGFBP2
PTGER4	Prostaglandin E receptor 4 (subtype EP4)	TTTTGTTGCTCAGTGTT			306.235	27.9761		10.9463		PTGER4
FLRT3	Fibronectin leucine rich transmembrane protein 3	TATTTTTCTAGGCATAA			81.6627	7.52191	23.8909	10.8566	3.41815	FLRT3
VWA1	Von Willebrand factor A domain containing 1	CCCAGGACACCAGCTGG			530.807	49.0008	23.8909	10.8326	22.218	VWA1
LARGE	Like-glycosyltransferase	AAAGCCCAGTTCTGAAG			81.6627	7.67196	23.8909	10.6443	3.41815	LARGE
LINGO1	Leucine rich repeat and Ig domain containing 1	AAGATGATATGAGGCCG			122.494	12.0279		10.1842		LINGO1
MYO1E	Myosin IE	TATGAATGTACTAAGTA	ATATACTGTA	248.117	244.988	26.3577		9.29473		MYO1E	Ref:MYO1E
